# Supplementary material for: Understanding the interactions between bacteria in the human gut through metabolic modeling
Source: Sci Rep. 2013 Aug 28;3:2532. doi: 10.1038/srep02532 (PMC3755282; doi:10.1038/srep02532)
Supplement: Supplementary Information — Supplementary Dataset 1 [file srep02532-s2.xlsx]

## Sheet: Info
column 1: Name, also describes the function.
column 2: Objective of the simulation, which must be satisifed
column 3: Constraints. For metabolites, it defines the systems boundary. Metabolites marked with excretion may leave the system, substrate may enter the system, free denotes it can enter or leave the system.
All metabolites not mentioned are not allow to be exchanged even if the are annotated in the external
compartment. Forbidden (blocked) reactions are also denoted here. The names PIPES, MIPES, MIMES are placeholders for constraints given in a separate file._e as the default compartment is omitted.
column 4: Denotes a metabolite identifer to check the solution. If the flux distribution uses this metabolit it is considered to have the desired result. 0 denotes a negative test, the required result is that no flux solution exist.
column 5: Comment if the name in column 1 does not su_x000E_ciently describe the simulation.

## Sheet: TASKS
	ID	DESCRIPTION	SHOULD FAIL	IN	IN LB	IN UB	OUT	OUT LB	OUT UB	EQU	EQU LB	EQU UB	CHANGED RXN	CHANGED LB	CHANGED UB	PRINT FLUX	COMMENTS
	6	Anaerobic rephosphorylation of ATP		glucose[e]			H2O[e];L-lactate[e];CO2[e]			ATP[c] + H2O[c] => ADP[c] + Pi[c]	1
	7	Anaerobic rephosphorylation of GTP		glucose[e]			H2O[e];L-lactate[e];CO2[e]			GTP[c] + H2O[c] => GDP[c] + Pi[c]	1
	8	Anaerobic rephosphorylation of CTP		glucose[e]			H2O[e];L-lactate[e];CO2[e]			CTP[c] + H2O[c] => CDP[c] + Pi[c]	1
	9	Anaerobic rephosphorylation of UTP		glucose[e]			H2O[e];L-lactate[e];CO2[e]			UTP[c] + H2O[c] => UDP[c] + Pi[c]	1
	10	ATP de novo synthesis (minimal substrates, physiological excretion)		glucose[e];NH3[e];Pi[e]			H2O[e];CO2[e]
							ATP[c]	1
	11	CTP de novo synthesis (minimal substrates, physiological excretion)		glucose[e];NH3[e];Pi[e]			H2O[e];CO2[e]
							CTP[c]	1
	12	GTP de novo synthesis (minimal substrates, physiological excretion)		glucose[e];NH3[e];Pi[e]			H2O[e];CO2[e]
							GTP[c]	1
	13	UTP de novo synthesis (minimal substrates, physiological excretion)		glucose[e];NH3[e];Pi[e]			H2O[e];CO2[e]
							UTP[c]	1
	14	dATP de novo synthesis (minimal substrates, physiological excretion)		glucose[e];NH3[e];Pi[e]			H2O[e];CO2[e]
							dATP[c]	1
	15	dCTP de novo synthesis (minimal substrates, physiological excretion)		glucose[e];NH3[e];Pi[e]			H2O[e];CO2[e]
							dCTP[c]	1
	16	dGTP de novo synthesis (minimal substrates, physiological excretion)		glucose[e];NH3[e];Pi[e]			H2O[e];CO2[e]
							dGTP[c]	1
	17	dTTP de novo synthesis (minimal substrates, physiological excretion)		glucose[e];NH3[e];Pi[e]			H2O[e];CO2[e]
							dTTP[c]	1
	18	ATP salvage from Adenosine		Pi[e]			H2O[e]			ATP[c] + H2O[c] <=> ADP[c] + Pi[c]
				adenosine[e]	1	1	ATP[e]	1
	19	ATP salvage from Hypoxanthine		Pi[e];NH3[e];H2O[e];H+[c]			H2O[e];Pi[e];H+[c]			ATP[c] + H2O[c] <=> ADP[c] + Pi[c]
				hypoxanthine[e]	1	1	ATP[e]	1
				ribose-1-phosphate[c]	1	1
	20	dTTP salvage from Thymine		Pi[e];NH3[e];H2O[e];H+[c]			H2O[e];PPi[e];H+[c]			ATP[c] + H2O[c] <=> ADP[c] + Pi[c]
				thymine[e]	1	1	dTTP[c]	1
				2-deoxy-D-ribose-1-phosphate[c]	1	1
	21	Aerobic reduction of NAD+		glucose[e];O2[e]			H2O[e];CO2[e]			NADH[c] => NAD+[c]	1						This is not a proof since there can be net synthesis of NADH. However, if you look at the solution it's fine
	22	Aerobic reduction of NADP+		glucose[e];O2[e]			H2O[e];CO2[e]			NADPH[c] => NADP+[c]	1						This is not a proof since there can be net synthesis of NADPH. However, if you look at the solution it's fine
	23	Gluconeogenesis from Lactate		H2O[e];L-lactate[e]			H2O[e];CO2[e]
							glucose[e]	1
	24	Gluconeogenesis from Glycerol		H2O[e];glycerol[e]			H2O[e];CO2[e]
							glucose[e]	1
	25	Gluconeogenesis from Alanine		H2O[e];alanine[e]			H2O[e];CO2[e];urea[e]
							glucose[e]	1
	26	Gluconeogenesis from Lactate and optionally fatty acid		H2O[e];palmitate[e];L-lactate[e]			H2O[e];CO2[e]
							glucose[e]	1
	27	Gluconeogenesis from Glycerol and optionally fatty acid		H2O[e];palmitate[e];glycerol[e]			H2O[e];CO2[e]
							glucose[e]	1
	28	Gluconeogenesis from Alanine and fatty acid		H2O[e];palmitate[e];alanine[e]			H2O[e];CO2[e]
							glucose[e]	1
	29	Storage of glucose in Glycogen		glucose[e]	11	11	H2O[e];CO2[e]			ATP[c] + H2O[c] <=> ADP[c] + Pi[c]
				glycogenin[c]	1	1	glycogenin G11[c]	1		NADH[c] <=> NAD+[c]
				O2[e]						NADPH[c] <=> NADP+[c]
	30	Release of glucose from Glycogen		glycogenin G11[c]	1	1	glucose[e]	11	11	glucose-1-phosphate[c] + H2O[c] => glucose[c] + Pi[c]
				H2O[e]			glycogenin[c]	1	1
	31	Fructose degradation		fructose[e];O2[e]		1	H2O[e];CO2[e]
	32	Galactose degradation		galactose[e];O2[e]		1	H2O[e];CO2[e]
	33	UDP-glucose de novo synthesis (minimal substrates, physiological excretion)		glucose[e];NH3[e];Pi[e]			H2O[e];CO2[e]
							UDP-glucose[c]	1
	34	UDP-galactose de novo synthesis (minimal substrates, physiological excretion)		glucose[e];NH3[e];Pi[e]			H2O[e];CO2[e]
							UDP-galactose[c]	1
	35	UDP-glucuronate de novo synthesis (minimal substrates, physiological excretion)		glucose[e];NH3[e];Pi[e]			H2O[e];CO2[e]
							UDP-glucuronate[c]	1
	36	GDP-L-fucose de novo synthesis (minimal substrates, physiological excretion)		glucose[e];NH3[e];Pi[e]			H2O[e];CO2[e]
							GDP-L-fucose[c]	1
	37	GDP-mannose de novo synthesis (minimal substrates, physiological excretion)		glucose[e];NH3[e];Pi[e]			H2O[e];CO2[e]
							GDP-mannose[c]	1
	38	UDP-N-acetyl D-galactosamine de novo synthesis (minimal substrates, physiological excretion)		glucose[e];NH3[e];Pi[e]			H2O[e];CO2[e]
							UDP-N-acetyl-D-galactosamine[c]	1
	39	CMP-N-acetylneuraminate de novo synthesis (minimal substrates, physiological excretion)		glucose[e];NH3[e];Pi[e]			H2O[e];CO2[e]
							CMP-N-acetylneuraminate[c]	1
	40	N-Acetylglucosamine de novo synthesis (minimal substrates, physiological excretion)		glucose[e];NH3[e];Pi[e]			H2O[e];CO2[e]
							N-acetylglucosamine[c]	1
	41	Glucuronate de novo synthesis (minimal substrates, physiological excretion)		glucose[e];NH3[e];Pi[e]			H2O[e];CO2[e]
							glucuronate[c]	1
	42	Alanine de novo synthesis (minimal substrates, minimal excretion)		glucose[e];NH3[e];Pi[e]			H2O[e];CO2[e]
							alanine[e]	1
	43	Arginine de novo synthesis (minimal substrates, minimal excretion)		glucose[e];NH3[e];Pi[e]			H2O[e];CO2[e]
							arginine[e]	1
	44	Asparagine de novo synthesis (minimal substrates, minimal excretion)		glucose[e];NH3[e];Pi[e]			H2O[e];CO2[e]
							asparagine[e]	1
	45	Aspartate de novo synthesis (minimal substrates, minimal excretion)		glucose[e];NH3[e];Pi[e]			H2O[e];CO2[e]
							aspartate[c]	1
	46	Glutamate de novo synthesis (minimal substrates, minimal excretion)		glucose[e];NH3[e];Pi[e]			H2O[e];CO2[e]
							glutamate[e]	1
	47	Glycine de novo synthesis (minimal substrates, minimal excretion)		glucose[e];NH3[e];Pi[e]			H2O[e];CO2[e]
							glycine[e]	1
	48	Glutamine de novo synthesis (minimal substrates, minimal excretion)		glucose[e];NH3[e];Pi[e]			H2O[e];CO2[e]
							glutamine[e]	1
	49	Proline de novo synthesis (minimal substrates, minimal excretion)		glucose[e];NH3[e];Pi[e]			H2O[e];CO2[e]
							proline[e]	1
	50	Serine de novo synthesis (minimal substrates, minimal excretion)		glucose[e];NH3[e];Pi[e]			H2O[e];CO2[e]
							serine[e]	1
	51	Histidine de novo synthesis (minimal substrates, minimal excretion)	TRUE	glucose[e];NH3[e];Pi[e]			H2O[e];CO2[e]
							histidine[c]	1
	52	Histidine uptake		histidine[e]	1	1	histidine[c]	1
	53	Isoleucine de novo synthesis (minimal substrates, minimal excretion)	TRUE	glucose[e];NH3[e];Pi[e]			H2O[e];CO2[e]
							isoleucine[c]	1
	54	Isoleucine uptake		isoleucine[e]	1	1	isoleucine[c]	1
	55	Leucine de novo synthesis (minimal substrates, minimal excretion)	TRUE	glucose[e];NH3[e];Pi[e]			H2O[e];CO2[e]
							leucine[c]	1
	56	Leucine uptake		leucine[e]	1	1	leucine[c]	1
	57	Lysine de novo synthesis (minimal substrates, minimal excretion)	TRUE	glucose[e];NH3[e];Pi[e]			H2O[e];CO2[e]
							lysine[c]	1
	58	Lysine uptake		lysine[e]	1	1	lysine[c]	1
	59	Methionine de novo synthesis (minimal substrates, minimal excretion)	TRUE	glucose[e];NH3[e];Pi[e]			H2O[e];CO2[e]
							methionine[c]	1
	60	Methionine uptake		methionine[e]	1	1	methionine[c]	1
	61	Phenylalanine de novo synthesis (minimal substrates, minimal excretion)	TRUE	glucose[e];NH3[e];Pi[e]			H2O[e];CO2[e]
							phenylalanine[c]	1
	62	Phenylalanine uptake		phenylalanine[e]	1	1	phenylalanine[c]	1
	63	Threonine de novo synthesis (minimal substrates, minimal excretion)	TRUE	glucose[e];NH3[e];Pi[e]			H2O[e];CO2[e]
							threonine[c]	1
	64	Threonine uptake		threonine[e]	1	1	threonine[c]	1
	65	Tryptophan de novo synthesis (minimal substrates, minimal excretion)	TRUE	glucose[e];NH3[e];Pi[e]			H2O[e];CO2[e]
							tryptophan[c]	1
	66	Tryptophan uptake		tryptophan[e]	1	1	tryptophan[c]	1
	67	Valine de novo synthesis (minimal substrates, minimal excretion)	TRUE	glucose[e];NH3[e];Pi[e]			H2O[e];CO2[e]
							valine[c]	1
	68	Valine uptake		valine[e]	1	1	valine[c]	1
	69	Cysteine de novo synthesis (minimal substrates, minimal excretion)	TRUE	glucose[e];NH3[e];Pi[e];sulfate[e]			H2O[e];CO2[e]
							cysteine[e]	1
	70	Cysteine de novo synthesis (minimal substrates and AA, minimal excretion)		glucose[e];NH3[e];Pi[e];sulfate[e];histidine[e];isoleucine[e];leucine[e];lysine[e];methionine[e];phenylalanine[e];threonine[e];tryptophan[e]			H2O[e];CO2[e]
							cysteine[e]	1
	71	Cystine de novo synthesis (minimal substrates, minimal excretion)	TRUE	glucose[e];NH3[e];Pi[e];sulfite[e]			H2O[e];CO2[e]
							cystine[e]	1
	72	Tyrosine de novo synthesis (minimal substrates, minimal excretion)	TRUE	glucose[e];NH3[e];Pi[e]			H2O[e];CO2[e]
							tyrosine[e]	1
	73	Tyrosine de novo synthesis (minimal substrates with AA, minimal excretion)		glucose[e];NH3[e];Pi[e];sulfate[e];histidine[e];isoleucine[e];leucine[e];lysine[e];methionine[e];phenylalanine[e];threonine[e];tryptophan[e]			H2O[e];CO2[e]
							tyrosine[e]	1
	74	Homocysteine de novo synthesis (minimal substrates, minimal excretion)	TRUE	glucose[e];NH3[e];Pi[e]			H2O[e];CO2[e]
							homocysteine[c]	1
	75	Homocysteine de novo synthesis (minimal substrates with AA, minimal excretion)		glucose[e];NH3[e];Pi[e];sulfate[e];histidine[e];isoleucine[e];leucine[e];lysine[e];methionine[e];phenylalanine[e];threonine[e];tryptophan[e]			H2O[e];CO2[e]
							homocysteine[c]	1
	76	beta-Alanine de novo synthesis (minimal substrates, minimal excretion)		glucose[e];NH3[e];Pi[e]			H2O[e];CO2[e]
							beta-alanine[e]	1
	77	Alanine degradation		alanine[e];O2[e]		1	H2O[e];CO2[e];urea[e]
	78	Arginine degradation		arginine[e];O2[e]		1	H2O[e];CO2[e];urea[e]
	79	Asparagine degradation		asparagine[e];O2[e]		1	H2O[e];CO2[e];urea[e]
	80	Aspartate degradation		aspartate[e];O2[e]		1	H2O[e];CO2[e];urea[e]
	81	Cysteine degradation		cysteine[e];O2[e]		1	H2O[e];CO2[e];urea[e];H2S[e]
	82	Glutamate degradation		glutamate[e];O2[e]		1	H2O[e];CO2[e];urea[e]
	83	Glycine degradation		glycine[e];O2[e]		1	H2O[e];CO2[e];urea[e]
	84	Histidine degradation		histidine[e];O2[e]		1	H2O[e];CO2[e];urea[e]
	85	Isoleucine degradation		isoleucine[e];O2[e]		1	H2O[e];CO2[e];urea[e]
	86	Glutamine degradation		glutamine[e];O2[e]		1	H2O[e];CO2[e];urea[e]
	87	Leucine degradation		leucine[e];O2[e]		1	H2O[e];CO2[e];urea[e]
	88	Lysine degradation		lysine[e];O2[e]		1	H2O[e];CO2[e];urea[e]
	89	Methionine degradation		methionine[e];O2[e]		1	H2O[e];CO2[e];urea[e];H2S[e]
	90	Phenylalanine degradation		phenylalanine[e];O2[e]		1	H2O[e];CO2[e];urea[e]
	91	Proline degradation		proline[e];O2[e]		1	H2O[e];CO2[e];urea[e]
	92	Serine degradation		serine[e];O2[e]		1	H2O[e];CO2[e];urea[e]
	93	Threonine degradation		threonine[e];O2[e]		1	H2O[e];CO2[e];urea[e]
	94	Tryptophan degradation		tryptophan[e];O2[e]		1	H2O[e];CO2[e];urea[e]
	95	Tyrosine degradation		tyrosine[e];O2[e]		1	H2O[e];CO2[e];urea[e]
	96	Valine degradation		valine[e];O2[e]		1	H2O[e];CO2[e];urea[e]
	97	Homocysteine degradation		homocysteine[c];O2[e]		1	H2O[e];CO2[e];urea[e];H2S[e]
	98	Ornithine degradation		ornithine[e]		1	urea[e]	1
				O2[e]			H2O[e];CO2[e]
	99	beta-Alanine degradation		beta-alanine[e];O2[e]		1	H2O[e];CO2[e];urea[e]
	100	Urea from alanine		alanine[e]		2	H2O[e];CO2[e]
				O2[e]			urea[e]	1
	101	Urea from glutamine		glutamine[e]		1	H2O[e];CO2[e]
				O2[e]			urea[e]	1
