# Supplementary material for: Understanding the interactions between bacteria in the human gut through metabolic modeling
Source: Sci Rep. 2013 Aug 28;3:2532. doi: 10.1038/srep02532 (PMC3755282; doi:10.1038/srep02532)
Supplement: Supplementary Information — Supplementary Dataset 2 [file srep02532-s3.xlsx]

## Sheet: Mets-ere
REPLACEMENT ID	METID
m1	10-Formyltetrahydrofolate[c]
m2	3-Phospho-D-glyceroyl phosphate[c]
m3	1,5-Diaminopentane[c]
m4	1-Pyrroline-5-carboxylate[c]
m5	2,3-Dihydrodipicolinate[c]
m6	(R)-2,3-Dihydroxy-3-methylbutanoate[c]
m7	(R)-2,3-Dihydroxy-3-methylpentanoate[c]
m8	(S)-2-[5-Amino-1-(5-phospho-D-ribosyl)imidazole-4-carboxamido]succinate[c]
m9	2,5-Diamino-6-hydroxy-4-(5'-phosphoribosylamino)-pyrimidine[c]
m10	meso-2,6-Diaminoheptanedioate[c]
m11	(S)-2-Aceto-2-hydroxybutanoate[c]
m12	1-(2-Carboxyphenylamino)-1-deoxy-D-ribulose 5-phosphate[c]
m13	2-Dehydro-3-deoxy-D-arabino-heptonate 7-phosphate[c]
m14	2-Dehydropantoate[c]
m15	2-Deoxy-D-ribose 1-phosphate[c]
m16	2-Deoxy-D-ribose 5-phosphate[c]
m17	2-Isopropylmaleate[c]
m18	2-Methyl-4-amino-5-hydroxymethylpyrimidine diphosphate[c]
m19	2-Oxobutanoate[c]
m20	D-Glycerate 2-phosphate[c]
m21	3-(4-Hydroxyphenyl)pyruvate[c]
m22	3-Carboxy-2-hydroxy-4-methylpentanoate[c]
m23	3-Carboxy-3-hydroxy-4-methylpentanoate[c]
m24	3-Carboxy-4-methyl-2-oxopentanoate[c]
m25	3-Dehydroquinate[c]
m26	3-Dehydroshikimate[c]
m27	(S)-3-Hydroxybutanoyl-CoA[c]
m28	C'-(3-Indolyl)-glycerol 3-phosphate[c]
m29	3-Methyl-2-oxobutanoate[c]
m30	(S)-3-Methyl-2-oxopentanoate[c]
m31	3-Phospho-D-glycerate[c]
m32	3-Phosphohydroxypyruvate[c]
m33	5-O-(1-Carboxyvinyl)-3-phosphoshikimate[c]
m34	4-Amino-2-methyl-5-phosphomethylpyrimidine[c]
m35	4-Methyl-5-(2-hydroxyethyl)-thiazole[c]
m36	4-Methyl-2-oxopentanoate[c]
m37	4-Methyl-5-(2-phosphoethyl)-thiazole[c]
m38	4-Phospho-L-aspartate[c]
m39	D-4'-Phosphopantothenate[c]
m40	N-((R)-4-Phosphopantothenoyl)-L-cysteine[c]
m41	4-(1-D-Ribitylamino)-5-aminouracil[c]
m42	5-amino-1-(5-phospho-D-ribosyl)imidazole-4-carboxylate[c]
m43	5-Amino-6-(5'-phosphoribitylamino)uracil[c]
m44	5-Amino-6-(5'-phosphoribosylamino)uracil[c]
m45	5-phosphoribosyl-5-carboxyaminoimidazole[c]
m46	5-Methylthioadenosine[c]
m47	5-Methyltetrahydrofolate[c]
m48	5-Methylthio-D-ribose[c]
m49	acyl carrier protein[c]
m50	Acetoacetyl-CoA[c]
m51	Acetyl-ACP[c]
m52	Acetate[c]
m53	Acetaldehyde[c]
m54	Acetyl-CoA[c]
m55	N-Acetyl-L-glutamyl 5-phosphate[c]
m56	N-Acetyl-L-glutamate 5-semialdehyde[c]
m57	N-Acetyl-D-glucosamine 1-phosphate[c]
m58	N-Acetyl-D-glucosamine 6-phosphate[c]
m59	N-Acetyl-D-glucosamine[c]
m60	N-Acetyl-D-glucosamine[e]
m61	N-Acetyl-L-glutamate[c]
m62	Acetyl-maltose[c]
m63	N-Acetyl-D-muramoate[c]
m64	N-Acetyl-D-muramoyl-L-alanine[c]
m65	N-Acetyl-D-mannosamine[c]
m66	N-Acetyl-D-mannosamine 6-phosphate[c]
m67	N2-Acetyl-L-ornithine[c]
m68	O-Acetyl-L-serine[c]
m69	Acetoacetyl-ACP[c]
m70	Acetyl phosphate[c]
m71	Adenine[c]
m72	Adenosine[c]
m73	ADP[c]
m74	ADP-D-glycero-D-manno-heptose[c]
m75	ADP-L-glycero-D-manno-heptose[c]
m76	ADPribose[c]
m77	Agmatine[c]
m78	S-Adenosyl-L-homocysteine[c]
m79	5-Amino-1-(5-Phospho-D-ribosyl)imidazole-4-carboxamide[c]
m80	5-amino-1-(5-phospho-D-ribosyl)imidazole[c]
m81	2-Oxoglutarate[c]
m82	beta-Alanine[c]
m83	D-Alanine[c]
m84	D-Alanine[e]
m85	L-Alanine[c]
m86	L-Alanine[e]
m87	D-Alanyl-D-alanine[c]
m88	(S)-2-Acetolactate[c]
m89	L-Alanyl-tRNA(Ala)[c]
m90	S-Adenosyl-L-methionine[c]
m91	AMP[c]
m92	Anthranilate[c]
m93	Adenosine 5'-phosphosulfate[c]
m94	L-Arginine[c]
m95	N(omega)-(L-Arginino)succinate[c]
m96	L-Arginyl-tRNA(Arg)[c]
m97	L-Asparagine[c]
m98	L-Asparaginyl-tRNA(Asn)[c]
m99	L-Aspartate[c]
m100	L-Aspartate 4-semialdehyde[c]
m101	L-Aspartyl-tRNA(Asp)[c]
m102	ATP[c]
m103	Crotonoyl-CoA[c]
m104	Butanoyl-CoA[c]
m105	N-Carbamoyl-L-aspartate[c]
m106	Carbamoyl phosphate[c]
m107	CDPdiacylglycerol[c]
m108	CDPglycerol[c]
m109	Choline[c]
m110	Choline[e]
m111	chorismate[c]
m112	Citrate[c]
m113	L-Citrulline[c]
m114	CO2[c]
m115	Coenzyme A[c]
m116	CTP[c]
m117	L-Cysteine[c]
m118	L-Cysteinyl-tRNA(Cys)[c]
m119	Cytidine[c]
m120	Deoxyadenosine[c]
m121	dATP[c]
m122	3,4-dihydroxy-2-butanone 4-phosphate[c]
m123	N6-(1,2-Dicarboxyethyl)-AMP[c]
m124	dCDP[c]
m125	dCMP[c]
m126	dCTP[c]
m127	dGDP[c]
m128	dGMP[c]
m129	dGTP[c]
m130	Dihydroxyacetone phosphate[c]
m131	7,8-Dihydrofolate[c]
m132	(S)-Dihydroorotate[c]
m133	Dihydropteroate[c]
m134	6,7-Dimethyl-8-(1-D-ribityl)lumazine[c]
m135	Deamino-NAD+[c]
m136	Dephospho-CoA[c]
m137	dTMP[c]
m138	dUDP[c]
m139	dUMP[c]
m140	Deoxyuridine[c]
m141	dUTP[c]
m142	D-Erythrose 4-phosphate[c]
m143	D-erythro-1-(Imidazol-4-yl)glycerol 3-phosphate[c]
m144	D-Fructose 1-phosphate[c]
m145	D-Fructose 6-phosphate[c]
m146	Flavin adenine dinucleotide oxidized[c]
m147	Flavin adenine dinucleotide reduced[c]
m148	D-Fructose 1,6-bisphosphate[c]
m149	Oxidized ferredoxin[c]
m150	Reduced ferredoxin[c]
m151	N2-Formyl-N1-(5-phospho-D-ribosyl)glycinamide[c]
m152	FMN[c]
m153	Reduced FMN[c]
m154	Formate[c]
m155	2-(Formamido)-N1-(5-phospho-D-ribosyl)acetamidine[c]
m156	5-Formamido-1-(5-phospho-D-ribosyl)imidazole-4-carboxamide[c]
m157	D-Fructose[c]
m158	D-Fructose[e]
m159	Fumarate[c]
m160	D-Glucose 1-phosphate[c]
m161	Glyceraldehyde 3-phosphate[c]
m162	sn-Glycero-3-phosphocholine[c]
m163	D-Glucose 6-phosphate[c]
m164	D-Glucosamine 1-phosphate[c]
m165	D-Glucosamine 6-phosphate[c]
m166	N1-(5-Phospho-D-ribosyl)glycinamide[c]
m167	GDP[c]
m168	Guanosine 3'-diphosphate 5'-triphosphate[c]
m169	D-Glucose[c]
m170	D-Glucose[e]
m171	L-Glutamine[c]
m172	L-Glutamate 5-semialdehyde[c]
m173	D-Glutamate[c]
m174	L-Glutamate[c]
m175	L-Glutamate[e]
m176	L-Glutamyl-tRNA(Glu)[c]
m177	Glycine[c]
m178	Glycerol 3-phosphate[c]
m179	Glycerol 3-phosphate[e]
m180	(R)-Glycerate[c]
m181	Glycerol[c]
m182	Glycyl-tRNA(Gly)[c]
m183	D-Glycero-D-manno-heptose 7-phosphate[c]
m184	GMP[c]
m185	glycerol teichoic acid (n=25), unlinked, unsubstituted[c]
m186	glycerol teichoic acid (n=25), unlinked, D-ala substituted[c]
m187	glycerol teichoic acid (n=25), unlinked, glucose substituted[c]
m188	GTP[c]
m189	Guanine[c]
m190	H2O[c]
m191	Hydrogen sulfide[c]
m192	H+[c]
m193	H+[e]
m194	L-Homocysteine[c]
m195	L-Histidine[c]
m196	L-Histidinol phosphate[c]
m197	L-Histidinol[c]
m198	L-Homoserine[c]
m199	Hypoxanthine[c]
m200	L-Isoleucine[c]
m201	L-Isoleucyl-tRNA(Ile)[c]
m202	3-(Imidazol-4-yl)-2-oxopropyl phosphate[c]
m203	IMP[c]
m204	Lactose-6-phosphate[c]
m205	L-Lactate[c]
m206	Lactose[e]
m207	L-Leucine[c]
m208	L-Lysine[c]
m209	L-Lysine-tRNA (Lys)[c]
m210	Malonyl-[acyl-carrier protein][c]
m211	L-Malate[c]
m212	Malonyl-CoA[c]
m213	Maltose[c]
m214	Maltose[e]
m215	D-Mannose 1-phosphate[c]
m216	D-Mannose 6-phosphate[c]
m217	Melibiose[c]
m218	L-Methionine[c]
m219	5,10-Methenyltetrahydrofolate[c]
m220	L-Methionyl-tRNA (Met)[c]
m221	5,10-Methylenetetrahydrofolate[c]
m222	NAD+[c]
m223	NADH[c]
m224	NADP+[c]
m225	NADPH[c]
m226	Ammonium[c]
m227	Ammonium[e]
m228	Nicotinate D-ribonucleotide[c]
m229	Oxaloacetate[c]
m230	Ornithine[c]
m231	Ornithine[e]
m232	Orotate[c]
m233	Phosphatidate[c]
m234	Pantetheine 4'-phosphate[c]
m235	Phosphoenolpyruvate[c]
m236	Phosphatidylglycerophosphate[c]
m237	L-Phenylalanine[c]
m238	Phenylpyruvate[c]
m239	Phosphate[c]
m240	Phosphate[e]
m241	Prephenate[c]
m242	Diphosphate[c]
m243	5-Phospho-beta-D-ribosylamine[c]
m244	N-(5-Phospho-D-ribosyl)anthranilate[c]
m245	1-(5-Phosphoribosyl)-AMP[c]
m246	1-(5-Phosphoribosyl)-ATP[c]
m247	1-(5-Phosphoribosyl)-5-[(5-phosphoribosylamino)methylideneamino]imidazole-4-carboxamide[c]
m248	5-[(5-phospho-1-deoxyribulos-1-ylamino)methylideneamino]-1-(5-phosphoribosyl)imidazole-4-carboxamide[c]
m249	L-Proline[c]
m250	L-Proline[e]
m251	5-Phospho-alpha-D-ribose 1-diphosphate[c]
m252	Pseudouridine 5'-phosphate[c]
m253	Putrescine[c]
m254	Pyruvate[c]
m255	alpha-D-Ribose 1-phosphate[c]
m256	alpha-D-Ribose 5-phosphate[c]
m257	Raffinose[c]
m258	S-Ribosyl-L-homocysteine[c]
m259	Riboflavin[c]
m260	D-Ribulose 5-phosphate[c]
m261	Sedoheptulose 7-phosphate[c]
m262	D-Sorbitol[c]
m263	L-Serine[c]
m264	L-Seryl-tRNA(Ser)[c]
m265	Shikimate 5-phosphate[c]
m266	Shikimate[c]
m267	Sulfate[c]
m268	Spermidine[c]
m269	Spermidine[e]
m270	Sucrose 6-phosphate[c]
m271	Succinate[c]
m272	Succinyl-CoA[c]
m273	O-Succinyl-L-homoserine[c]
m274	Sucrose[c]
m275	2,3,4,5-Tetrahydrodipicolinate[c]
m276	5,6,7,8-Tetrahydrofolate[c]
m277	Tetrahydrofolyl-[Glu](2)[c]
m278	Thiamin monophosphate[c]
m279	L-Threonine[c]
m280	L-Threonyl-tRNA(Thr)[c]
m281	Oxidized thioredoxin[c]
m282	Reduced thioredoxin[c]
m283	alpha,alpha'-Trehalose 6-phosphate[c]
m284	tRNA(Ala)[c]
m285	tRNA(Arg)[c]
m286	tRNA(Asn)[c]
m287	tRNA(Asp)[c]
m288	tRNA(Cys)[c]
m289	tRNA (Glu)[c]
m290	tRNA(Gly)[c]
m291	tRNA(Ile)[c]
m292	tRNA(Lys)[c]
m293	tRNA(Met)[c]
m294	tRNA(Ser)[c]
m295	tRNA(Thr)[c]
m296	L-Tryptophan[c]
m297	L-Tyrosine[c]
m298	Undecaprenyl-diphospho-N-acetylmuramoyl-(N-acetylglucosamine)-L-ala-D-glu-meso-2,6-diaminopimeloyl-D-ala-D-ala[c]
m299	UDP-N-acetyl-3-O-(1-carboxyvinyl)-D-glucosamine[c]
m300	UDP-N-acetyl-D-glucosamine[c]
m301	UDP-N-acetyl-D-mannosamine[c]
m302	Undecaprenyl-diphospho-N-acetylmuramoyl-L-alanyl-D-glutamyl-meso-2,6-diaminopimeloyl-D-alanyl-D-alanine[c]
m303	UDP-N-acetylmuramoyl-L-alanine[c]
m304	UDP-N-acetylmuramoyl-L-alanyl-D-glutamate[c]
m305	UDP-N-acetylmuramate[c]
m306	Undecaprenol[c]
m307	Undecaprenyl phosphate[c]
m308	UDP[c]
m309	UDPglucose[c]
m310	UDPgalactose[c]
m311	UDP-N-acetylmuramoyl-L-alanyl-D-gamma-glutamyl-meso-2,6-diaminopimelate[c]
m312	UDP-N-acetylmuramoyl-L-alanyl-D-glutamyl-meso-2,6-diaminopimeloyl-D-alanyl-D-alanine[c]
m313	UMP[c]
m314	Uracil[c]
m315	Uracil[e]
m316	Uridine[c]
m317	UTP[c]
m318	L-Valine[c]
m319	Xanthine[c]
m320	Xanthine[e]
m321	Xanthosine 5'-phosphate[c]
m322	D-Xylulose 5-phosphate[c]
m323	D-Xylulose[c]
m324	D-Xylose[c]
m325	Cellulose[c]
m326	Cellobiose[c]
m327	glycogen[c]
m328	Starch[c]
m329	Butyrate[c]
m330	Phosphatidylglycerol[c]
m331	Acyl-CoA[c]
m332	1-Acyl-sn-glycerol 3-phosphate[c]
m333	Orotidine 5'-phosphate[c]
m334	dTDP[c]
m335	dTTP[c]
m336	O-Phospho-L-serine[c]
m337	LL-2,6-Diaminoheptanedioate[c]
m338	L-Glutamyl 5-phosphate[c]
m339	Crosslinked peptideglycan[c]
m340	Protein[c]
m341	DNA[c]
m342	RNA[c]
m343	Lipid[c]
m344	Cellwall[c]
m345	Pool[c]
m346	Biomassere[c]
m347	D-Glucose[b]
m348	Biomassere[e]
m349	Biomassere[b]
m350	Butyrate[e]
m351	Butyrate[b]
m352	Acetate[e]
m353	Acetate[b]
m354	L-Lactate[b]
m355	L-Lactate[e]
m356	CO2[b]
m357	CO2[e]
m358	H2O[e]
m359	H2O[b]
m360	Ammonium[b]
m361	Phosphate[b]
m362	Isocitrate[c]
m363	Hydrogen sulfide[e]
m364	Hydrogen sulfide[b]
m365	O-Phospho-L-homoserine[c]
m366	O-Acetyl-L-homoserine[c]
m367	L-Cystathionine[c]
m368	L-Histidinal[c]
m369	Hexadecanoyl-CoA[c]
m370	1-Hexadecanoyl-sn-glycerol 3-phosphate[c]
m371	Hexadecanoylglycerol[c]
m372	1,2-Dihexadecanoyl-sn-glycerol[c]
m373	Trihexadecanoylglycerol[c]
m374	Hexadecanoyl-[acp][c]
m375	[acp][c]
m376	Pantetheine[c]
m377	Hexadecanoate[c]
m378	Crosslinked-N-acetylmuramoyl-(N-acetylglucosamine)-L-alanyl-D-isoglutaminyl-L-lysyl-(glycyl)5-D-alanyl-D-alanine[c]
m379	N-acetylmuramoyl-(N-acetylglucosamine)-L-alanyl-D-isoglutaminyl-L-lysyl-(glycyl)5-D-alanyl-D-alanine[c]
m380	N-acetylmuramoyl-(N-acetylglucosamine)-L-alanyl-D-isoglutaminyl-L-lysyl-(glycyl)5-D-alanyl-D-alanine-c55p[c]
m381	N-acetylmuramoyl-(N-acetylglucosamine)-L-alanyl-D-isoglutaminyl-L-lysyl-D-alanyl-D-alanine-c55p[c]
m382	N-acetylmuramoyl-(N-acetylglucosamine)-L-alanyl-gamma-D-glutamyl-L-lysyl-D-alanyl-D-alanine-c55p[c]
m383	MurAc(oyl-L-Ala-D-gamma-Glu-L-Lys-D-Ala-D-Ala)-c55p[c]
m384	UDPMurAc(oyl-L-Ala-D-gamma-Glu-L-Lys-D-Ala-D-Ala)[c]
m385	UDP-N-acetylmuramoyl-L-alanyl-gamma-D-glutamyl-L-lysine[c]
m386	H2[c]
m387	H2[e]
m388	H2[b]
m389	Proton[e]
m390	Proton[c]
m391	Cardiolipin[c]
m392	CMP[c]
m393	beta-D-Glucose[c]
m394	Nicotinamide D-ribonucleotide[c]
m395	(R,R)-Tartaric acid[c]
m396	N6-(L-1,3-Dicarboxypropyl)-L-lysine[c]
m397	4-Hydroxy-2-oxopentanoate[c]
m398	Cys-Gly[c]
m399	ADP-glucose[c]
m400	alpha-D-Galactose 1-phosphate[c]
m401	Methylglyoxal[c]
m402	1-(5-Phospho-D-ribosyl)-ATP[c]
m403	D-Galactose[c]
m404	3-beta-D-Galactosyl-sn-glycerol[c]
m405	Galactan[c]
m406	1-Methylhistidine[c]
m407	Carnosine[c]
m408	Lactose[c]
m409	Dextrin[c]
m410	Amylose[c]
m411	Shikimate 3-phosphate[c]
m412	Melibiitol[c]
m413	dTDP-glucose[c]
m414	dTDP-galactose[c]
m415	N-Acetylneuraminate 9-phosphate[c]
m416	N-D-Ribosylpurine[c]
m417	Purine[c]
m418	Cellobiose[e]
m419	Methyl beta-D-galactoside[e]
m420	Methyl beta-D-galactoside[c]
m421	beta-D-galactoside[e]
m422	beta-D-galactoside[c]
m423	D-Glucosamine[e]
m424	Protein-Feed[b]
m425	Protein-Feed[e]
m426	Protein-Feed[c]

## Sheet: Ere-Bth
REPORTER METABOLITES USING TEST TYPE: all								REPORTER METABOLITES USING TEST TYPE: only up								REPORTER METABOLITES USING TEST TYPE: only down
ID	NAME	Z-SCORE	P-VALUE	NUMBER OF NEIGHBOURS	AVERAGE Z-SCORE	STD Z-SCORE		ID	NAME	Z-SCORE	P-VALUE	NUMBER OF NEIGHBOURS	AVERAGE Z-SCORE	STD Z-SCORE		ID	NAME	Z-SCORE	P-VALUE	NUMBER OF NEIGHBOURS	AVERAGE Z-SCORE	STD Z-SCORE
m206	Lactose	2.7808	0.0027111	5	2.5772	0.74935		m419	Methyl beta-D-galactoside	2.6394	0.0041529	3	3.1004	0.1156		m386	H2	3.1059	0.00094853	1	4.4625	0
m386	H2	2.7486	0.0029924	1	4.4625	0		m420	Methyl beta-D-galactoside	2.6394	0.0041529	3	3.1004	0.1156		m270	Sucrose 6-phosphate	2.3359	0.0097495	1	3.5601	0
m106	Carbamoyl phosphate	2.6417	0.0041241	5	2.5003	0.60684		m106	Carbamoyl phosphate	2.4853	0.0064728	4	2.7527	0.25707		m169	D-Glucose	2.2864	0.011116	12	1.5969	1.0856
m419	Methyl beta-D-galactoside	2.528	0.0057363	4	2.6105	0.98415		m206	Lactose	2.1731	0.014888	3	2.7604	0.94253		m408	Lactose	2.2452	0.012377	6	1.8926	0.49146
m420	Methyl beta-D-galactoside	2.528	0.0057363	4	2.6105	0.98415		m204	Lactose-6-phosphate	2.0962	0.018032	1	3.8422	0		m157	D-Fructose	2.2253	0.01303	6	1.8831	1.6183
m408	Lactose	2.2595	0.011927	9	1.9742	0.41678		m418	Cellobiose	2.0962	0.018032	1	3.8422	0		m274	Sucrose	2.0325	0.021053	4	2.0091	1.3082
m204	Lactose-6-phosphate	2.2507	0.012201	1	3.8422	0		m229	Oxaloacetate	1.9392	0.026239	4	2.4065	1.3758		m400	alpha-D-Galactose 1-phosphate	1.9694	0.024455	2	2.4534	0.52116
m418	Cellobiose	2.2507	0.012201	1	3.8422	0		m112	Citrate	1.9173	0.027597	1	3.615	0		m63	N-Acetyl-D-muramoate	1.9185	0.027526	4	1.9423	0.97023
m270	Sucrose 6-phosphate	2.0243	0.021468	1	3.5601	0		m203	IMP	1.8148	0.03478	3	2.4993	0.88102		m64	N-Acetyl-D-muramoyl-L-alanine	1.9185	0.027526	4	1.9423	0.97023
m338	L-Glutamyl 5-phosphate	1.941	0.026129	2	2.7511	0.42685		m18	2-Methyl-4-amino-5-hydroxymethylpyrimidine diphosphate	1.7943	0.036386	2	2.7841	0.75504		m403	D-Galactose	1.87	0.03074	6	1.7134	0.73891
m208	L-Lysine	1.8307	0.033576	5	2.0517	0.73468		m338	L-Glutamyl 5-phosphate	1.7574	0.039423	2	2.7511	0.42685		m206	Lactose	1.7871	0.036958	2	2.3023	0.46639
m34	4-Amino-2-methyl-5-phosphomethylpyrimidine	1.83	0.033622	1	3.318	0		m34	4-Amino-2-methyl-5-phosphomethylpyrimidine	1.6835	0.046144	1	3.318	0		m25	3-Dehydroquinate	1.7516	0.039922	1	2.8754	0
m127	dGDP	1.8298	0.033639	1	3.3177	0		m127	dGDP	1.6832	0.046165	1	3.3177	0		m51	Acetyl-ACP	1.6555	0.048915	1	2.7628	0
m128	dGMP	1.8298	0.033639	1	3.3177	0		m128	dGMP	1.6832	0.046165	1	3.3177	0		m210	Malonyl-[acyl-carrier protein]	1.6555	0.048915	1	2.7628	0
m114	CO2	1.7917	0.03659	27	1.466	1.0954		m100	L-Aspartate 4-semialdehyde	1.6814	0.04634	3	2.4021	0.74229		m374	Hexadecanoyl-[acp]	1.6555	0.048915	1	2.7628	0
m203	IMP	1.7533	0.039779	5	2.0089	0.92447		m114	CO2	1.5982	0.055001	19	1.6436	1.1139		m375	[acp]	1.6555	0.048915	1	2.7628	0
m56	N-Acetyl-L-glutamate 5-semialdehyde	1.6903	0.045484	2	2.53	0.70935		m333	Orotidine 5'-phosphate	1.5894	0.055989	2	2.6004	0.35015		m217	Melibiose	1.5838	0.05662	2	2.1338	2.0171
m157	D-Fructose	1.6672	0.047735	6	1.8831	1.6183		m208	L-Lysine	1.5423	0.061498	5	2.0517	0.73468		m257	Raffinose	1.5838	0.05662	2	2.1338	2.0171
m315	Uracil	1.6169	0.052947	1	3.0525	0		m248	5-[(5-phospho-1-deoxyribulos-1-ylamino)methylideneamino]-1-(5-phosphoribosyl)imidazole-4-carboxamide	1.537	0.062151	1	3.132	0		m144	D-Fructose 1-phosphate	1.462	0.071864	2	2.0328	0.3656
m400	alpha-D-Galactose 1-phosphate	1.6035	0.054418	2	2.4534	0.52116		m184	GMP	1.53	0.063013	2	2.5472	1.0898		m218	L-Methionine	1.3512	0.08831	4	1.6101	1.2443
m18	2-Methyl-4-amino-5-hydroxymethylpyrimidine diphosphate	1.5731	0.05785	3	2.163	1.201		m321	Xanthosine 5'-phosphate	1.5219	0.064023	2	2.5399	1.0795		m85	L-Alanine	1.3157	0.094131	5	1.51	1.2808
m333	Orotidine 5'-phosphate	1.5699	0.058216	3	2.1607	0.8008		m56	N-Acetyl-L-glutamate 5-semialdehyde	1.5108	0.065417	2	2.53	0.70935		m194	L-Homocysteine	1.2699	0.10206	4	1.5625	1.2122
m209	L-Lysine-tRNA (Lys)	1.5677	0.058481	1	2.9911	0		m315	Uracil	1.4744	0.070192	1	3.0525	0		m220	L-Methionyl-tRNA (Met)	1.2626	0.10337	1	2.3023	0
m292	tRNA(Lys)	1.5677	0.058481	1	2.9911	0		m81	2-Oxoglutarate	1.4448	0.074263	11	1.7272	0.93201		m293	tRNA(Met)	1.2626	0.10337	1	2.3023	0
m274	Sucrose	1.5619	0.059152	4	2.0091	1.3082		m209	L-Lysine-tRNA (Lys)	1.426	0.076931	1	2.9911	0		m160	D-Glucose 1-phosphate	1.2608	0.10369	8	1.3431	0.86205
m316	Uridine	1.5475	0.060874	2	2.404	0.74509		m292	tRNA(Lys)	1.426	0.076931	1	2.9911	0		m179	Glycerol 3-phosphate	1.2266	0.10999	3	1.6527	0.4466
m124	dCDP	1.5193	0.064344	1	2.9309	0		m11	(S)-2-Aceto-2-hydroxybutanoate	1.4125	0.078902	1	2.9739	0		m326	Cellobiose	1.2072	0.11368	3	1.6394	0.34484
m67	N2-Acetyl-L-ornithine	1.5171	0.064626	2	2.3772	0.92545		m313	UMP	1.4006	0.080674	4	2.0649	1.1953		m405	Galactan	1.188	0.11742	2	1.8057	0.64388
m403	D-Galactose	1.5152	0.064858	7	1.7505	0.68163		m232	Orotate	1.3858	0.082898	2	2.4179	0.092074		m205	L-Lactate	1.1146	0.1325	1	2.129	0
m101	L-Aspartyl-tRNA(Asp)	1.4892	0.068212	1	2.8934	0		m124	dCDP	1.3786	0.084012	1	2.9309	0		m52	Acetate	1.1	0.13566	1	2.1118	0
m287	tRNA(Asp)	1.4892	0.068212	1	2.8934	0		m125	dCMP	1.3786	0.084012	1	2.9309	0		m191	Hydrogen sulfide	1.1	0.13566	1	2.1118	0
m94	L-Arginine	1.4614	0.071959	3	2.083	0.88914		m316	Uridine	1.3786	0.084012	1	2.9309	0		m366	O-Acetyl-L-homoserine	1.1	0.13566	1	2.1118	0
m81	2-Oxoglutarate	1.4561	0.072678	15	1.5071	0.97815		m101	L-Aspartyl-tRNA(Asp)	1.3491	0.088654	1	2.8934	0		m154	Formate	0.99761	0.15923	2	1.6479	1.1206
m172	L-Glutamate 5-semialdehyde	1.4025	0.08038	2	2.2762	1.0985		m287	tRNA(Asp)	1.3491	0.088654	1	2.8934	0		m190	H2O	0.93974	0.17367	51	0.97401	1.19
m232	Orotate	1.4	0.080752	3	2.0391	0.65942		m67	N2-Acetyl-L-ornithine	1.3404	0.090058	2	2.3772	0.92545		m213	Maltose	0.93617	0.17459	7	1.2339	1.2384
m321	Xanthosine 5'-phosphate	1.3944	0.081604	3	2.035	1.1607		m95	N(omega)-(L-Arginino)succinate	1.3305	0.091677	1	2.8698	0		m72	Adenosine	0.89974	0.18413	1	1.8772	0
m182	Glycyl-tRNA(Gly)	1.374	0.084715	1	2.7499	0		m408	Lactose	1.3182	0.09371	3	2.1374	0.17627		m120	Deoxyadenosine	0.89974	0.18413	1	1.8772	0
m290	tRNA(Gly)	1.374	0.084715	1	2.7499	0		m171	L-Glutamine	1.2445	0.10667	10	1.6761	1.5793		m140	Deoxyuridine	0.89974	0.18413	1	1.8772	0
m376	Pantetheine	1.3706	0.085242	1	2.7457	0		m94	L-Arginine	1.2436	0.10682	3	2.083	0.88914		m316	Uridine	0.89974	0.18413	1	1.8772	0
m85	L-Alanine	1.3696	0.085409	10	1.5736	1.2125		m182	Glycyl-tRNA(Gly)	1.2361	0.10822	1	2.7499	0		m272	Succinyl-CoA	0.89763	0.18469	1	1.8747	0
m63	N-Acetyl-D-muramoate	1.3598	0.086948	5	1.7913	0.90556		m290	tRNA(Gly)	1.2361	0.10822	1	2.7499	0		m328	Starch	0.8848	0.18813	2	1.5543	1.6883
m64	N-Acetyl-D-muramoyl-L-alanine	1.3598	0.086948	5	1.7913	0.90556		m234	Pantetheine 4'-phosphate	1.2327	0.10884	1	2.7457	0		m109	Choline	0.87403	0.19105	1	1.847	0
m276	5,6,7,8-Tetrahydrofolate	1.3353	0.090895	8	1.6258	0.85248		m376	Pantetheine	1.2327	0.10884	1	2.7457	0		m162	sn-Glycero-3-phosphocholine	0.87403	0.19105	1	1.847	0
m169	D-Glucose	1.3219	0.093102	17	1.4359	1.1327		m172	L-Glutamate 5-semialdehyde	1.2277	0.10977	2	2.2762	1.0985		m158	D-Fructose	0.81199	0.2084	1	1.7743	0
m235	Phosphoenolpyruvate	1.3126	0.094651	12	1.5088	1.4173		m174	L-Glutamate	1.2007	0.11494	23	1.4952	1.3047		m325	Cellulose	0.79363	0.2137	2	1.4788	0.28794
m159	Fumarate	1.2931	0.097996	5	1.7544	1.6185		m177	Glycine	1.1825	0.11851	4	1.9266	0.65939		m393	beta-D-Glucose	0.79363	0.2137	2	1.4788	0.28794
m199	Hypoxanthine	1.2836	0.099637	1	2.6372	0		m235	Phosphoenolpyruvate	1.1612	0.12278	8	1.6972	1.6511		m149	Oxidized ferredoxin	0.76128	0.22325	4	1.2646	2.9121
m184	GMP	1.2806	0.10017	3	1.9536	1.2849		m199	Hypoxanthine	1.1474	0.12562	1	2.6372	0		m150	Reduced ferredoxin	0.76128	0.22325	4	1.2646	2.9121
m217	Melibiose	1.2411	0.10729	2	2.1338	2.0171		m105	N-Carbamoyl-L-aspartate	1.1343	0.12834	1	2.6207	0		m240	Phosphate	0.74028	0.22956	4	1.2523	0.87284
m257	Raffinose	1.2411	0.10729	2	2.1338	2.0171		m113	L-Citrulline	1.1279	0.12969	1	2.6125	0		m178	Glycerol 3-phosphate	0.72478	0.23429	7	1.1405	0.82812
m326	Cellobiose	1.2363	0.10817	6	1.6637	1.3168		m276	5,6,7,8-Tetrahydrofolate	1.0947	0.13682	6	1.7425	0.96947		m148	D-Fructose 1,6-bisphosphate	0.68156	0.24776	3	1.2817	1.0006
m396	N6-(L-1,3-Dicarboxypropyl)-L-lysine	1.2272	0.10987	1	2.567	0		m396	N6-(L-1,3-Dicarboxypropyl)-L-lysine	1.092	0.13742	1	2.567	0		m54	Acetyl-CoA	0.6763	0.24943	5	1.1743	0.94823
m218	L-Methionine	1.2265	0.11	6	1.6587	0.96739		m211	L-Malate	1.0918	0.13746	2	2.1543	1.1808		m244	N-(5-Phospho-D-ribosyl)anthranilate	0.61918	0.2679	1	1.5484	0
m228	Nicotinate D-ribonucleotide	1.1843	0.11815	1	2.5135	0		m225	NADPH	1.0856	0.13882	14	1.5483	1.5109		m71	Adenine	0.60423	0.27284	2	1.3218	0.78546
m55	N-Acetyl-L-glutamyl 5-phosphate	1.1742	0.12015	2	2.0748	0.065649		m228	Nicotinate D-ribonucleotide	1.0499	0.14689	1	2.5135	0		m53	Acetaldehyde	0.57319	0.28326	2	1.296	0.56619
m151	N2-Formyl-N1-(5-phospho-D-ribosyl)glycinamide	1.174	0.12019	2	2.0746	0.21253		m132	(S)-Dihydroorotate	1.0259	0.15247	1	2.483	0		m106	Carbamoyl phosphate	0.56972	0.28443	1	1.4904	0
m405	Galactan	1.1519	0.12468	3	1.8614	0.46542		m159	Fumarate	1.0175	0.15446	5	1.7544	1.6185		m276	5,6,7,8-Tetrahydrofolate	0.54875	0.29159	2	1.2758	0.24682
m112	Citrate	1.1462	0.12586	2	2.0501	2.2132		m55	N-Acetyl-L-glutamyl 5-phosphate	1.0032	0.15789	2	2.0748	0.065649		m203	IMP	0.54583	0.29259	2	1.2733	0.25025
m144	D-Fructose 1-phosphate	1.1266	0.12995	2	2.0328	0.3656		m151	N2-Formyl-N1-(5-phospho-D-ribosyl)glycinamide	1.003	0.15793	2	2.0746	0.21253		m163	D-Glucose 6-phosphate	0.53883	0.295	3	1.1845	2.0578
m313	UMP	1.1231	0.13071	6	1.6061	1.2008		m393	beta-D-Glucose	0.96498	0.16728	1	2.4056	0		m114	CO2	0.53818	0.29523	8	1.0444	0.98871
m135	Deamino-NAD+	1.1152	0.13237	2	2.0228	0.69392		m5	2,3-Dihydrodipicolinate	0.96018	0.16848	2	2.0363	0.33375		m1	10-Formyltetrahydrofolate	0.53548	0.29616	1	1.4503	0
m194	L-Homocysteine	1.1109	0.13331	7	1.5604	0.87649		m135	Deamino-NAD+	0.94514	0.17229	2	2.0228	0.69392		m156	5-Formamido-1-(5-phospho-D-ribosyl)imidazole-4-carboxamide	0.53548	0.29616	1	1.4503	0
m154	Formate	1.098	0.13611	3	1.8228	0.84834		m90	S-Adenosyl-L-methionine	0.93736	0.17429	3	1.8597	0.18791		m235	Phosphoenolpyruvate	0.53472	0.29642	4	1.132	0.84851
m247	1-(5-Phosphoribosyl)-5-[(5-phosphoribosylamino)methylideneamino]imidazole-4-carboxamide	1.0633	0.14383	2	1.977	1.6335		m32	3-Phosphohydroxypyruvate	0.93711	0.17435	2	2.0156	0.013001		m310	UDPgalactose	0.51203	0.30431	2	1.2453	1.1873
m393	beta-D-Glucose	1.049	0.14709	3	1.7877	0.57256		m88	(S)-2-Acetolactate	0.93435	0.17506	2	2.0131	1.3588		m254	Pyruvate	0.47677	0.31676	10	0.99785	1.0142
m237	L-Phenylalanine	1.0404	0.14908	1	2.3342	0		m21	3-(4-Hydroxyphenyl)pyruvate	0.90871	0.18175	1	2.3342	0		m15	2-Deoxy-D-ribose 1-phosphate	0.44162	0.32938	2	1.187	0.97609
m297	L-Tyrosine	1.0404	0.14908	1	2.3342	0		m237	L-Phenylalanine	0.90871	0.18175	1	2.3342	0		m389	Proton	0.41509	0.33904	1	1.3092	0
m366	O-Acetyl-L-homoserine	1.0266	0.1523	2	1.9446	0.23647		m297	L-Tyrosine	0.90871	0.18175	1	2.3342	0		m390	Proton	0.41509	0.33904	1	1.3092	0
m220	L-Methionyl-tRNA (Met)	1.0148	0.1551	1	2.3023	0		m247	1-(5-Phosphoribosyl)-5-[(5-phosphoribosylamino)methylideneamino]imidazole-4-carboxamide	0.89404	0.18565	2	1.977	1.6335		m265	Shikimate 5-phosphate	0.39786	0.34537	1	1.289	0
m293	tRNA(Met)	1.0148	0.1551	1	2.3023	0		m230	Ornithine	0.8855	0.18794	4	1.7383	0.63399		m411	Shikimate 3-phosphate	0.39786	0.34537	1	1.289	0
m171	L-Glutamine	1.0054	0.15736	15	1.3622	1.369		m314	Uracil	0.87905	0.18969	4	1.7342	1.2899		m232	Orotate	0.39131	0.34778	1	1.2814	0
m61	N-Acetyl-L-glutamate	1.001	0.15842	2	1.922	0.28175		m96	L-Arginyl-tRNA(Arg)	0.85087	0.19742	1	2.2607	0		m333	Orotidine 5'-phosphate	0.39131	0.34778	1	1.2814	0
m238	Phenylpyruvate	0.99827	0.15907	2	1.9196	0.5863		m285	tRNA(Arg)	0.85087	0.19742	1	2.2607	0		m165	D-Glucosamine 6-phosphate	0.36545	0.35739	1	1.251	0
m221	5,10-Methylenetetrahydrofolate	0.98369	0.16263	5	1.5833	0.56462		m278	Thiamin monophosphate	0.84259	0.19973	1	2.2502	0		m423	D-Glucosamine	0.36545	0.35739	1	1.251	0
m96	L-Arginyl-tRNA(Arg)	0.98143	0.16319	1	2.2607	0		m61	N-Acetyl-L-glutamate	0.83276	0.20249	2	1.922	0.28175		m214	Maltose	0.35977	0.35951	5	1.0081	1.3077
m285	tRNA(Arg)	0.98143	0.16319	1	2.2607	0		m221	5,10-Methylenetetrahydrofolate	0.83117	0.20294	4	1.7038	0.57292		m107	CDPdiacylglycerol	0.35966	0.35955	1	1.2443	0
m100	L-Aspartate 4-semialdehyde	0.97371	0.1651	5	1.5778	1.3463		m238	Phenylpyruvate	0.83009	0.20324	2	1.9196	0.5863		m330	Phosphatidylglycerol	0.35966	0.35955	1	1.2443	0
m19	2-Oxobutanoate	0.96591	0.16704	3	1.7282	1.5583		m224	NADP+	0.82572	0.20448	15	1.4491	1.5059		m391	cardiolipin	0.35966	0.35955	1	1.2443	0
m230	Ornithine	0.96198	0.16803	5	1.5713	0.66397		m85	L-Alanine	0.81064	0.20879	5	1.6372	1.2875		m395	(R,R)-Tartaric acid	0.35268	0.36216	2	1.1132	0.50462
m229	Oxaloacetate	0.9463	0.172	8	1.4547	1.4489		m201	L-Isoleucyl-tRNA(Ile)	0.79985	0.2119	1	2.196	0		m16	2-Deoxy-D-ribose 5-phosphate	0.33258	0.36973	2	1.0966	0.84826
m173	D-Glutamate	0.93616	0.1746	2	1.8648	0.21949		m291	tRNA(Ile)	0.79985	0.2119	1	2.196	0		m281	Oxidized thioredoxin	0.32354	0.37314	2	1.0891	1.4002
m201	L-Isoleucyl-tRNA(Ile)	0.92943	0.17633	1	2.196	0		m89	L-Alanyl-tRNA(Ala)	0.78566	0.21603	1	2.1779	0		m282	Reduced thioredoxin	0.32354	0.37314	2	1.0891	1.4002
m291	tRNA(Ile)	0.92943	0.17633	1	2.196	0		m284	tRNA(Ala)	0.78566	0.21603	1	2.1779	0		m21	3-(4-Hydroxyphenyl)pyruvate	0.31016	0.37822	1	1.1863	0
m174	L-Glutamate	0.92716	0.17692	30	1.2495	1.2558		m154	Formate	0.78146	0.21727	1	2.1726	0		m241	Prephenate	0.31016	0.37822	1	1.1863	0
m196	L-Histidinol phosphate	0.91886	0.17908	3	1.6945	0.55482		m173	D-Glutamate	0.76899	0.22095	2	1.8648	0.21949		m251	5-Phospho-alpha-D-ribose 1-diphosphate	0.3035	0.38075	3	1.0243	0.2575
m89	L-Alanyl-tRNA(Ala)	0.91497	0.1801	1	2.1779	0		m19	2-Oxobutanoate	0.75692	0.22455	3	1.7282	1.5583		m419	Methyl beta-D-galactoside	0.27164	0.39295	1	1.1411	0
m284	tRNA(Ala)	0.91497	0.1801	1	2.1779	0		m312	UDP-N-acetylmuramoyl-L-alanyl-D-glutamyl-meso-2,6-diaminopimeloyl-D-alanyl-D-alanine	0.71527	0.23722	2	1.8167	0.43516		m420	Methyl beta-D-galactoside	0.27164	0.39295	1	1.1411	0
m191	Hydrogen sulfide	0.91023	0.18135	5	1.5427	0.48107		m384	UDPMurAc(oyl-L-Ala-D-gamma-Glu-L-Lys-D-Ala-D-Ala)	0.71527	0.23722	2	1.8167	0.43516		m255	alpha-D-Ribose 1-phosphate	0.24971	0.4014	3	0.98772	0.77167
m279	L-Threonine	0.90408	0.18298	4	1.5995	0.5111		m196	L-Histidinol phosphate	0.7107	0.23864	3	1.6945	0.55482		m14	2-Dehydropantoate	0.23762	0.40609	1	1.1012	0
m1	10-Formyltetrahydrofolate	0.88659	0.18765	4	1.5886	0.60098		m326	Cellobiose	0.70176	0.24142	3	1.688	2.0529		m221	5,10-Methylenetetrahydrofolate	0.23762	0.40609	1	1.1012	0
m312	UDP-N-acetylmuramoyl-L-alanyl-D-glutamyl-meso-2,6-diaminopimeloyl-D-alanyl-D-alanine	0.88154	0.18901	2	1.8167	0.43516		m406	1-Methylhistidine	0.69855	0.24242	1	2.0673	0		m123	N6-(1,2-Dicarboxyethyl)-AMP	0.23348	0.4077	1	1.0964	0
m384	UDPMurAc(oyl-L-Ala-D-gamma-Glu-L-Lys-D-Ala-D-Ala)	0.88154	0.18901	2	1.8167	0.43516		m198	L-Homoserine	0.69557	0.24335	2	1.799	0.53097		m146	Flavin adenine dinucleotide oxidized	0.23029	0.40893	2	1.0118	0.42064
m205	L-Lactate	0.87567	0.1906	1	2.129	0		m10	meso-2,6-Diaminoheptanedioate	0.68671	0.24613	2	1.7911	0.063927		m147	Flavin adenine dinucleotide reduced	0.23029	0.40893	2	1.0118	0.42064
m335	dTTP	0.84902	0.19794	2	1.788	1.8349		m126	dCTP	0.68328	0.24722	2	1.788	1.8349		m319	Xanthine	0.17279	0.43141	1	1.0253	0
m234	Pantetheine 4'-phosphate	0.82949	0.20341	2	1.7708	1.3787		m335	dTTP	0.68328	0.24722	2	1.788	1.8349		m321	Xanthosine 5'-phosphate	0.17279	0.43141	1	1.0253	0
m21	3-(4-Hydroxyphenyl)pyruvate	0.81754	0.20681	2	1.7602	0.81172		m279	L-Threonine	0.66666	0.2525	4	1.5995	0.5111		m28	C'-(3-Indolyl)-glycerol 3-phosphate	0.17015	0.43245	2	0.96192	0.82937
m307	Undecaprenyl phosphate	0.78656	0.21577	2	1.7329	0.55362		m336	O-Phospho-L-serine	0.66504	0.25301	1	2.0248	0		m239	Phosphate	0.15382	0.43888	25	0.85804	1.02
m264	L-Seryl-tRNA(Ser)	0.77193	0.22008	1	1.9997	0		m303	UDP-N-acetylmuramoyl-L-alanine	0.66132	0.2542	1	2.02	0		m93	Adenosine 5'-phosphosulfate	0.14988	0.44043	2	0.94512	0.091757
m294	tRNA(Ser)	0.77193	0.22008	1	1.9997	0		m304	UDP-N-acetylmuramoyl-L-alanyl-D-glutamate	0.66132	0.2542	1	2.02	0		m267	Sulfate	0.14988	0.44043	2	0.94512	0.091757
m25	3-Dehydroquinate	0.70505	0.24039	2	1.661	1.7174		m252	Pseudouridine 5'-phosphate	0.65649	0.25575	2	1.764	1.1632		m81	2-Oxoglutarate	0.14159	0.4437	4	0.90173	0.95038
m275	2,3,4,5-Tetrahydrodipicolinate	0.69722	0.24283	2	1.6541	0.87422		m218	L-Methionine	0.64757	0.25863	2	1.756	0.077408		m181	Glycerol	0.13563	0.44606	3	0.91006	0.29159
m69	Acetoacetyl-ACP	0.69495	0.24354	2	1.6521	0.88046		m264	L-Seryl-tRNA(Ser)	0.64532	0.25936	1	1.9997	0		m145	D-Fructose 6-phosphate	0.12988	0.44833	6	0.88221	1.5742
m272	Succinyl-CoA	0.69158	0.2446	2	1.6491	0.319		m294	tRNA(Ser)	0.64532	0.25936	1	1.9997	0		m79	5-Amino-1-(5-Phospho-D-ribosyl)imidazole-4-carboxamide	0.11767	0.45317	3	0.89783	0.54297
m72	Adenosine	0.67355	0.2503	1	1.8772	0		m1	10-Formyltetrahydrofolate	0.62864	0.26479	3	1.6347	0.72734		m167	GDP	0.1118	0.45549	2	0.91356	0.25856
m120	Deoxyadenosine	0.67355	0.2503	1	1.8772	0		m37	4-Methyl-5-(2-phosphoethyl)-thiazole	0.62722	0.26526	2	1.7377	0.7248		m18	2-Methyl-4-amino-5-hydroxymethylpyrimidine diphosphate	0.083552	0.46671	1	0.9207	0
m140	Deoxyuridine	0.67355	0.2503	1	1.8772	0		m403	D-Galactose	0.62422	0.26624	1	1.9729	0		m278	Thiamin monophosphate	0.083552	0.46671	1	0.9207	0
m177	Glycine	0.66555	0.25285	5	1.4074	1.2939		m405	Galactan	0.62422	0.26624	1	1.9729	0		m230	Ornithine	0.068803	0.47257	1	0.90341	0
m166	N1-(5-Phospho-D-ribosyl)glycinamide	0.6601	0.25459	2	1.6214	0.42851		m307	Undecaprenyl phosphate	0.62184	0.26702	2	1.7329	0.55362		m231	Ornithine	0.068803	0.47257	1	0.90341	0
m119	Cytidine	0.65653	0.25574	2	1.6182	1.8564		m275	2,3,4,5-Tetrahydrodipicolinate	0.53395	0.29669	2	1.6541	0.87422		m26	3-Dehydroshikimate	0.020712	0.49174	3	0.83184	1.7812
m162	sn-Glycero-3-phosphocholine	0.64936	0.25805	1	1.847	0		m69	Acetoacetyl-ACP	0.53172	0.29746	2	1.6521	0.88046		m115	Coenzyme A	-0.0086919	0.50347	7	0.81638	0.99582
m314	Uracil	0.64606	0.25912	6	1.3632	1.3998		m194	L-Homocysteine	0.52285	0.30054	3	1.5576	0.31704		m39	D-4'-Phosphopantothenate	-0.02298	0.50917	1	0.79586	0
m225	NADPH	0.63427	0.26295	21	1.2116	1.5683		m330	Phosphatidylglycerol	0.51993	0.30156	1	1.8405	0		m40	N-((R)-4-Phosphopantothenoyl)-L-cysteine	-0.02298	0.50917	1	0.79586	0
m47	5-Methyltetrahydrofolate	0.63298	0.26337	2	1.5974	0.14678		m391	cardiolipin	0.51993	0.30156	1	1.8405	0		m234	Pantetheine 4'-phosphate	-0.02298	0.50917	1	0.79586	0
m278	Thiamin monophosphate	0.6194	0.26783	2	1.5855	0.94012		m166	N1-(5-Phospho-D-ribosyl)glycinamide	0.49745	0.30944	2	1.6214	0.42851		m198	L-Homoserine	-0.031434	0.51254	1	0.78595	0
m38	4-Phospho-L-aspartate	0.59493	0.27594	2	1.5639	2.3584		m119	Cytidine	0.49393	0.31068	2	1.6182	1.8564		m263	L-Serine	-0.031434	0.51254	1	0.78595	0
m198	L-Homoserine	0.59318	0.27653	3	1.4613	0.69502		m47	5-Methyltetrahydrofolate	0.47077	0.3189	2	1.5974	0.14678		m336	O-Phospho-L-serine	-0.031434	0.51254	1	0.78595	0
m302	Undecaprenyl-diphospho-N-acetylmuramoyl-L-alanyl-D-glutamyl-meso-2,6-diaminopimeloyl-D-alanyl-D-alanine	0.59247	0.27677	2	1.5617	0.79572		m366	O-Acetyl-L-homoserine	0.47026	0.31908	1	1.7774	0		m365	O-Phospho-L-homoserine	-0.031434	0.51254	1	0.78595	0
m383	MurAc(oyl-L-Ala-D-gamma-Glu-L-Lys-D-Ala-D-Ala)-c55p	0.59247	0.27677	2	1.5617	0.79572		m167	GDP	0.43679	0.33113	3	1.4949	1.8549		m184	GMP	-0.048155	0.5192	1	0.76636	0
m158	D-Fructose	0.59101	0.27726	1	1.7743	0		m38	4-Phospho-L-aspartate	0.43334	0.33238	2	1.5639	2.3584		m189	Guanine	-0.048155	0.5192	1	0.76636	0
m248	5-[(5-phospho-1-deoxyribulos-1-ylamino)methylideneamino]-1-(5-phosphoribosyl)imidazole-4-carboxamide	0.5891	0.2779	3	1.4584	1.4719		m302	Undecaprenyl-diphospho-N-acetylmuramoyl-L-alanyl-D-glutamyl-meso-2,6-diaminopimeloyl-D-alanyl-D-alanine	0.43092	0.33326	2	1.5617	0.79572		m130	Dihydroxyacetone phosphate	-0.092539	0.53687	1	0.71434	0
m33	5-O-(1-Carboxyvinyl)-3-phosphoshikimate	0.57996	0.28097	2	1.5507	0.18769		m383	MurAc(oyl-L-Ala-D-gamma-Glu-L-Lys-D-Ala-D-Ala)-c55p	0.43092	0.33326	2	1.5617	0.79572		m404	3-beta-D-Galactosyl-sn-glycerol	-0.098431	0.53921	1	0.70744	0
m330	Phosphatidylglycerol	0.57055	0.28415	2	1.5424	0.4216		m33	5-O-(1-Carboxyvinyl)-3-phosphoshikimate	0.41861	0.33775	2	1.5507	0.18769		m412	Melibiitol	-0.098431	0.53921	1	0.70744	0
m391	cardiolipin	0.57055	0.28415	2	1.5424	0.4216		m280	L-Threonyl-tRNA(Thr)	0.40404	0.34309	1	1.6933	0		m29	3-Methyl-2-oxobutanoate	-0.1095	0.5436	2	0.73011	0.52485
m211	L-Malate	0.56021	0.28767	3	1.4377	1.4958		m295	tRNA(Thr)	0.40404	0.34309	1	1.6933	0		m313	UMP	-0.15982	0.56349	2	0.6884	0.6301
m251	5-Phospho-alpha-D-ribose 1-diphosphate	0.54968	0.29127	11	1.2432	0.98348		m265	Shikimate 5-phosphate	0.39621	0.34597	1	1.6834	0		m171	L-Glutamine	-0.16134	0.56409	5	0.73449	0.45678
m70	Acetyl phosphate	0.54567	0.29265	2	1.5204	1.3829		m70	Acetyl phosphate	0.38489	0.35016	2	1.5204	1.3829		m227	Ammonium	-0.1677	0.56659	1	0.62627	0
m32	3-Phosphohydroxypyruvate	0.53166	0.29748	3	1.4173	1.0363		m191	Hydrogen sulfide	0.35267	0.36217	4	1.4004	0.41664		m416	N-D-Ribosylpurine	-0.1993	0.57899	1	0.58923	0
m254	Pyruvate	0.52605	0.29943	25	1.1698	1.111		m219	5,10-Methenyltetrahydrofolate	0.35083	0.36286	2	1.4899	0.9655		m417	Purine	-0.1993	0.57899	1	0.58923	0
m280	L-Threonyl-tRNA(Thr)	0.526	0.29944	1	1.6933	0		m13	2-Dehydro-3-deoxy-D-arabino-heptonate 7-phosphate	0.33881	0.36738	2	1.4791	1.4602		m188	GTP	-0.21075	0.58346	4	0.69539	0.42558
m295	tRNA(Thr)	0.526	0.29944	1	1.6933	0		m251	5-Phospho-alpha-D-ribose 1-diphosphate	0.33171	0.37005	8	1.3252	1.1553		m143	D-erythro-1-(Imidazol-4-yl)glycerol 3-phosphate	-0.2404	0.59499	2	0.6216	0.36305
m54	Acetyl-CoA	0.51688	0.30262	16	1.1986	1.451		m155	2-(Formamido)-N1-(5-phospho-D-ribosyl)acetamidine	0.32833	0.37133	2	1.4697	1.068		m248	5-[(5-phospho-1-deoxyribulos-1-ylamino)methylideneamino]-1-(5-phosphoribosyl)imidazole-4-carboxamide	-0.2404	0.59499	2	0.6216	0.36305
m219	5,10-Methenyltetrahydrofolate	0.51105	0.30466	2	1.4899	0.9655		m254	Pyruvate	0.32352	0.37315	15	1.2844	1.1915		m314	Uracil	-0.24085	0.59516	2	0.62123	1.7761
m265	Shikimate 5-phosphate	0.50686	0.30613	2	1.4862	0.27886		m200	L-Isoleucine	0.32151	0.37391	2	1.4636	1.0357		m76	ADPribose	-0.2633	0.60384	3	0.63852	0.51271
m160	D-Glucose 1-phosphate	0.5029	0.30752	11	1.2257	0.81336		m319	Xanthine	0.29733	0.38311	1	1.5578	0		m73	ADP	-0.27754	0.60932	28	0.75988	1.1912
m13	2-Dehydro-3-deoxy-D-arabino-heptonate 7-phosphate	0.49883	0.30895	2	1.4791	1.4602		m320	Xanthine	0.29733	0.38311	1	1.5578	0		m112	Citrate	-0.28817	0.61339	1	0.48509	0
m244	N-(5-Phospho-D-ribosyl)anthranilate	0.49199	0.31136	2	1.4731	0.10648		m394	Nicotinamide D-ribonucleotide	0.26214	0.3966	1	1.5131	0		m362	Isocitrate	-0.28817	0.61339	1	0.48509	0
m155	2-(Formamido)-N1-(5-phospho-D-ribosyl)acetamidine	0.48817	0.31271	2	1.4697	1.068		m311	UDP-N-acetylmuramoyl-L-alanyl-D-gamma-glutamyl-meso-2,6-diaminopimelate	0.25886	0.39787	1	1.509	0		m92	Anthranilate	-0.29475	0.61591	1	0.47738	0
m200	L-Isoleucine	0.48124	0.31517	2	1.4636	1.0357		m385	UDP-N-acetylmuramoyl-L-alanyl-gamma-D-glutamyl-L-lysine	0.25886	0.39787	1	1.509	0		m111	chorismate	-0.29475	0.61591	1	0.47738	0
m52	Acetate	0.47554	0.3172	6	1.2764	0.67443		m241	Prephenate	0.25577	0.39906	1	1.505	0		m74	ADP-D-glycero-D-manno-heptose	-0.35584	0.63902	1	0.4058	0
m224	NADP+	0.45725	0.32375	22	1.1592	1.5501		m4	1-Pyrroline-5-carboxylate	0.24911	0.40164	1	1.4966	0		m75	ADP-L-glycero-D-manno-heptose	-0.35584	0.63902	1	0.4058	0
m320	Xanthine	0.41724	0.33825	1	1.5578	0		m98	L-Asparaginyl-tRNA(Asn)	0.21971	0.41305	1	1.4593	0		m413	dTDP-glucose	-0.35584	0.63902	1	0.4058	0
m336	O-Phospho-L-serine	0.4152	0.339	2	1.4054	0.87598		m286	tRNA(Asn)	0.21971	0.41305	1	1.4593	0		m414	dTDP-galactose	-0.35584	0.63902	1	0.4058	0
m167	GDP	0.40334	0.34335	5	1.2624	1.3559		m168	Guanosine 3'-diphosphate 5'-triphosphate	0.20144	0.42018	1	1.4361	0		m399	ADP-glucose	-0.37633	0.64666	5	0.62161	0.41366
m394	Nicotinamide D-ribonucleotide	0.38138	0.35146	1	1.5131	0		m272	Succinyl-CoA	0.1916	0.42403	1	1.4236	0		m12	1-(2-Carboxyphenylamino)-1-deoxy-D-ribulose 5-phosphate	-0.38171	0.64866	1	0.37547	0
m385	UDP-N-acetylmuramoyl-L-alanyl-gamma-D-glutamyl-L-lysine	0.37803	0.35271	1	1.509	0		m242	Diphosphate	0.1914	0.42411	35	1.2191	1.144		m20	D-Glycerate 2-phosphate	-0.38691	0.65059	2	0.50015	1.9709
m4	1-Pyrroline-5-carboxylate	0.3681	0.3564	1	1.4966	0		m91	AMP	0.18294	0.42742	25	1.2231	1.1807		m23	3-Carboxy-3-hydroxy-4-methylpentanoate	-0.39578	0.65387	1	0.35899	0
m95	N(omega)-(L-Arginino)succinate	0.35958	0.35958	2	1.3563	2.1404		m244	N-(5-Phospho-D-ribosyl)anthranilate	0.17131	0.43199	1	1.3978	0		m410	Amylose	-0.40051	0.65561	3	0.54513	0.3434
m241	Prephenate	0.3475	0.36411	2	1.3456	0.22542		m42	5-amino-1-(5-phospho-D-ribosyl)imidazole-4-carboxylate	0.15958	0.43661	1	1.3829	0		m116	CTP	-0.45052	0.67383	2	0.44742	0.49276
m240	Phosphate	0.34649	0.36449	4	1.2523	0.87284		m45	5-phosphoribosyl-5-carboxyaminoimidazole	0.15958	0.43661	1	1.3829	0		m260	D-Ribulose 5-phosphate	-0.46679	0.67967	2	0.43394	0.59612
m148	D-Fructose 1,6-bisphosphate	0.34171	0.36628	7	1.1988	0.61151		m57	N-Acetyl-D-glucosamine 1-phosphate	0.134	0.4467	2	1.2955	0.40753		m242	Diphosphate	-0.47036	0.68095	17	0.68523	0.85982
m179	Glycerol 3-phosphate	0.34112	0.36651	4	1.249	0.88584		m78	S-Adenosyl-L-homocysteine	0.13356	0.44687	3	1.2739	1.073		m138	dUDP	-0.49488	0.68966	1	0.24285	0
m98	L-Asparaginyl-tRNA(Asn)	0.33813	0.36763	1	1.4593	0		m306	Undecaprenol	0.12692	0.4495	1	1.3414	0		m78	S-Adenosyl-L-homocysteine	-0.51211	0.69571	5	0.55031	1.5137
m286	tRNA(Asn)	0.33813	0.36763	1	1.4593	0		m84	D-Alanine	0.09939	0.46041	1	1.3065	0		m90	S-Adenosyl-L-methionine	-0.51211	0.69571	5	0.55031	1.5137
m156	5-Formamido-1-(5-phospho-D-ribosyl)imidazole-4-carboxamide	0.33093	0.37035	1	1.4503	0		m86	L-Alanine	0.09939	0.46041	1	1.3065	0		m32	3-Phosphohydroxypyruvate	-0.51382	0.69631	1	0.22067	0
m168	Guanosine 3'-diphosphate 5'-triphosphate	0.31951	0.37467	1	1.4361	0		m24	3-Carboxy-4-methyl-2-oxopentanoate	0.096499	0.46156	1	1.3028	0		m229	Oxaloacetate	-0.53951	0.70523	4	0.50286	0.76812
m57	N-Acetyl-D-glucosamine 1-phosphate	0.29062	0.38567	2	1.2955	0.40753		m54	Acetyl-CoA	0.089446	0.46436	11	1.2097	1.6727		m309	UDPglucose	-0.54504	0.70714	3	0.44675	1.618
m319	Xanthine	0.28616	0.38738	2	1.2916	0.37657		m117	L-Cysteine	0.072726	0.47101	4	1.2229	0.34809		m161	Glyceraldehyde 3-phosphate	-0.56386	0.71357	3	0.43394	1.4367
m45	5-phosphoribosyl-5-carboxyaminoimidazole	0.27684	0.39095	1	1.3829	0		m271	Succinate	0.06312	0.47484	2	1.2319	1.7693		m136	Dephospho-CoA	-0.5676	0.71485	1	0.15764	0
m126	dCTP	0.26312	0.39623	3	1.225	1.6231		m35	4-Methyl-5-(2-hydroxyethyl)-thiazole	0.0354	0.48588	1	1.2252	0		m304	UDP-N-acetylmuramoyl-L-alanyl-D-glutamate	-0.57122	0.71607	1	0.1534	0
m5	2,3-Dihydrodipicolinate	0.24443	0.40345	4	1.1888	1.1599		m202	3-(Imidazol-4-yl)-2-oxopropyl phosphate	0.028018	0.48882	2	1.2005	1.6034		m311	UDP-N-acetylmuramoyl-L-alanyl-D-gamma-glutamyl-meso-2,6-diaminopimelate	-0.57122	0.71607	1	0.1534	0
m306	Undecaprenol	0.24356	0.40379	1	1.3414	0		m300	UDP-N-acetyl-D-glucosamine	0.02767	0.48896	3	1.1967	0.33516		m5	2,3-Dihydrodipicolinate	-0.5785	0.71854	2	0.34133	1.0255
m51	Acetyl-ACP	0.23294	0.4079	4	1.1816	1.8329		m49	acyl carrier protein	0.02418	0.49035	3	1.1941	1.0084		m100	L-Aspartate 4-semialdehyde	-0.5785	0.71854	2	0.34133	1.0255
m49	acyl carrier protein	0.22003	0.41293	3	1.1941	1.0084		m367	L-Cystathionine	0.010969	0.49562	1	1.1942	0		m299	UDP-N-acetyl-3-O-(1-carboxyvinyl)-D-glucosamine	-0.59203	0.72309	1	0.12901	0
m271	Succinate	0.21856	0.4135	2	1.2319	1.7693		m63	N-Acetyl-D-muramoate	0.0055135	0.4978	1	1.1873	0		m300	UDP-N-acetyl-D-glucosamine	-0.59203	0.72309	1	0.12901	0
m84	D-Alanine	0.21549	0.41469	1	1.3065	0		m64	N-Acetyl-D-muramoyl-L-alanine	0.0055135	0.4978	1	1.1873	0		m121	dATP	-0.61765	0.7316	1	0.098991	0
m86	L-Alanine	0.21549	0.41469	1	1.3065	0		m421	beta-D-galactoside	0.0042518	0.4983	1	1.1857	0		m126	dCTP	-0.61765	0.7316	1	0.098991	0
m113	L-Citrulline	0.21371	0.41539	2	1.2277	1.9585		m422	beta-D-galactoside	0.0042518	0.4983	1	1.1857	0		m129	dGTP	-0.61765	0.7316	1	0.098991	0
m24	3-Carboxy-4-methyl-2-oxopentanoate	0.21254	0.41584	1	1.3028	0		m131	7,8-Dihydrofolate	-0.020704	0.50826	3	1.1614	1.3893		m141	dUTP	-0.61765	0.7316	1	0.098991	0
m411	Shikimate 3-phosphate	0.20149	0.42016	1	1.289	0		m362	Isocitrate	-0.024782	0.50989	1	1.1488	0		m317	UTP	-0.61765	0.7316	1	0.098991	0
m202	3-(Imidazol-4-yl)-2-oxopropyl phosphate	0.18287	0.42745	2	1.2005	1.6034		m3	1,5-Diaminopentane	-0.048712	0.51943	1	1.1184	0		m224	NADP+	-0.63875	0.73851	7	0.53797	1.5678
m109	Choline	0.177	0.42975	2	1.1953	0.92171		m77	Agmatine	-0.048712	0.51943	1	1.1184	0		m225	NADPH	-0.63875	0.73851	7	0.53797	1.5678
m131	7,8-Dihydrofolate	0.17434	0.4308	3	1.1614	1.3893		m253	Putrescine	-0.048712	0.51943	1	1.1184	0		m87	D-Alanyl-D-alanine	-0.64554	0.74071	1	0.066303	0
m15	2-Deoxy-D-ribose 1-phosphate	0.16757	0.43346	2	1.187	0.97609		m148	D-Fructose 1,6-bisphosphate	-0.063145	0.52517	4	1.1367	0.26146		m262	D-Sorbitol	-0.66271	0.74624	2	0.27153	0.61647
m310	UDPgalactose	0.12837	0.44893	3	1.1285	0.86358		m118	L-Cysteinyl-tRNA(Cys)	-0.088927	0.53543	1	1.0673	0		m283	alpha,alpha'-Trehalose 6-phosphate	-0.66597	0.74729	1	0.042357	0
m367	L-Cystathionine	0.12537	0.45012	1	1.1942	0		m288	tRNA(Cys)	-0.088927	0.53543	1	1.0673	0		m211	L-Malate	-0.6982	0.75747	1	0.0045972	0
m125	dCMP	0.12437	0.45051	2	1.1489	2.5202		m195	L-Histidine	-0.090945	0.53623	2	1.0938	1.3768		m266	Shikimate	-0.75616	0.77522	3	0.30305	0.87732
m421	beta-D-galactoside	0.11852	0.45283	1	1.1857	0		m60	N-Acetyl-D-glucosamine	-0.10252	0.54083	2	1.0834	0.52626		m102	ATP	-0.77421	0.7806	38	0.67335	1.1548
m422	beta-D-galactoside	0.11852	0.45283	1	1.1857	0		m337	LL-2,6-Diaminoheptanedioate	-0.11365	0.54524	1	1.0359	0		m222	NAD+	-0.80055	0.7883	12	0.54935	1.4424
m395	(R,R)-Tartaric acid	0.083985	0.46653	2	1.1132	0.50462		m52	Acetate	-0.12129	0.54827	5	1.1093	0.5993		m223	NADH	-0.80055	0.7883	12	0.54935	1.4424
m16	2-Deoxy-D-ribose 5-phosphate	0.065089	0.47405	2	1.0966	0.84826		m298	Undecaprenyl-diphospho-N-acetylmuramoyl-(N-acetylglucosamine)-L-ala-D-glu-meso-2,6-diaminopimeloyl-D-ala-D-ala	-0.14269	0.55673	1	0.99905	0		m95	N(omega)-(L-Arginino)succinate	-0.83627	0.7985	1	-0.1572	0
m3	1,5-Diaminopentane	0.064539	0.47427	1	1.1184	0		m382	N-acetylmuramoyl-(N-acetylglucosamine)-L-alanyl-gamma-D-glutamyl-L-lysyl-D-alanyl-D-alanine-c55p	-0.14269	0.55673	1	0.99905	0		m113	L-Citrulline	-0.83627	0.7985	1	-0.1572	0
m77	Agmatine	0.064539	0.47427	1	1.1184	0		m365	O-Phospho-L-homoserine	-0.14402	0.55726	1	0.99737	0		m174	L-Glutamate	-0.85498	0.80372	7	0.44243	0.62405
m253	Putrescine	0.064539	0.47427	1	1.1184	0		m137	dTMP	-0.15117	0.56008	1	0.98829	0		m303	UDP-N-acetylmuramoyl-L-alanine	-0.88906	0.81301	1	-0.21907	0
m281	Oxidized thioredoxin	0.056596	0.47743	2	1.0891	1.4002		m139	dUMP	-0.15117	0.56008	1	0.98829	0		m305	UDP-N-acetylmuramate	-0.88906	0.81301	1	-0.21907	0
m282	Reduced thioredoxin	0.056596	0.47743	2	1.0891	1.4002		m36	4-Methyl-2-oxopentanoate	-0.17656	0.57007	2	1.017	0.40414		m117	L-Cysteine	-0.91413	0.81967	2	0.06312	1.0362
m304	UDP-N-acetylmuramoyl-L-alanyl-D-glutamate	0.053923	0.4785	2	1.0867	1.3199		m402	1-(5-Phospho-D-ribosyl)-ATP	-0.21292	0.58431	2	0.98442	0.92511		m337	LL-2,6-Diaminoheptanedioate	-0.91605	0.82018	1	-0.25069	0
m14	2-Dehydropantoate	0.05077	0.47975	1	1.1012	0		m183	D-Glycero-D-manno-heptose 7-phosphate	-0.21557	0.58534	1	0.9065	0		m122	3,4-dihydroxy-2-butanone 4-phosphate	-0.96785	0.83344	2	0.018583	1.1835
m60	N-Acetyl-D-glucosamine	0.050168	0.47999	2	1.0834	0.52626		m310	UDPgalactose	-0.22477	0.58892	1	0.89483	0		m369	Hexadecanoyl-CoA	-0.97049	0.8341	1	-0.31449	0
m242	Diphosphate	0.03618	0.48557	52	1.0446	1.0809		m413	dTDP-glucose	-0.22477	0.58892	1	0.89483	0		m370	1-Hexadecanoyl-sn-glycerol 3-phosphate	-0.97049	0.8341	1	-0.31449	0
m118	L-Cysteinyl-tRNA(Cys)	0.023551	0.49061	1	1.0673	0		m414	dTDP-galactose	-0.22477	0.58892	1	0.89483	0		m175	L-Glutamate	-1.0058	0.84274	1	-0.35585	0
m288	tRNA(Cys)	0.023551	0.49061	1	1.0673	0		m215	D-Mannose 1-phosphate	-0.22509	0.58905	1	0.89441	0		m10	meso-2,6-Diaminoheptanedioate	-1.049	0.8529	2	-0.048647	0.28574
m90	S-Adenosyl-L-methionine	0.0069379	0.49723	8	1.0414	1.3336		m216	D-Mannose 6-phosphate	-0.22509	0.58905	1	0.89441	0		m339	Crosslinked peptideglycan	-1.1508	0.8751	2	-0.13308	1.5735
m53	Acetaldehyde	-0.0039805	0.50159	4	1.0341	0.72788		m87	D-Alanyl-D-alanine	-0.22578	0.58931	2	0.97289	0.75813		m378	Crosslinked-N-acetylmuramoyl-(N-acetylglucosamine)-L-alanyl-D-isoglutaminyl-L-lysyl-(glycyl)5-D-alanyl-D-alanine	-1.1508	0.8751	2	-0.13308	1.5735
m36	4-Methyl-2-oxopentanoate	-0.025101	0.51001	2	1.017	0.40414		m169	D-Glucose	-0.22645	0.58957	5	1.0497	1.2756		m91	AMP	-1.2135	0.88754	8	0.32032	1.1592
m298	Undecaprenyl-diphospho-N-acetylmuramoyl-(N-acetylglucosamine)-L-ala-D-glu-meso-2,6-diaminopimeloyl-D-ala-D-ala	-0.031251	0.51247	1	0.99905	0		m245	1-(5-Phosphoribosyl)-AMP	-0.28218	0.6111	1	0.82192	0		m139	dUMP	-1.2257	0.88984	2	-0.19515	0.61943
m382	N-acetylmuramoyl-(N-acetylglucosamine)-L-alanyl-gamma-D-glutamyl-L-lysyl-D-alanyl-D-alanine-c55p	-0.031251	0.51247	1	0.99905	0		m197	L-Histidinol	-0.30176	0.61858	3	0.95655	0.7249		m142	D-Erythrose 4-phosphate	-1.2283	0.89033	2	-0.19728	1.3181
m163	D-Glucose 6-phosphate	-0.031347	0.5125	5	1.0219	1.5455		m223	NADH	-0.32065	0.62576	15	1.0731	1.4143		m261	Sedoheptulose 7-phosphate	-1.2283	0.89033	2	-0.19728	1.3181
m137	dTMP	-0.039887	0.51591	1	0.98829	0		m99	L-Aspartate	-0.33053	0.6295	7	1.0222	1.3694		m125	dCMP	-1.2424	0.89296	1	-0.63316	0
m402	1-(5-Phospho-D-ribosyl)-ATP	-0.062069	0.52475	2	0.98442	0.92511		m58	N-Acetyl-D-glucosamine 6-phosphate	-0.3504	0.63698	3	0.92109	0.46639		m252	Pseudouridine 5'-phosphate	-1.2437	0.8932	1	-0.63469	0
m255	alpha-D-Ribose 1-phosphate	-0.068239	0.5272	3	0.98772	0.77167		m207	L-Leucine	-0.35358	0.63817	1	0.73125	0		m323	D-Xylulose	-1.2481	0.894	1	-0.63981	0
m210	Malonyl-[acyl-carrier protein]	-0.069305	0.52763	5	1.001	1.6379		m160	D-Glucose 1-phosphate	-0.36207	0.64135	3	0.91259	0.71042		m82	beta-Alanine	-1.2735	0.89859	1	-0.66962	0
m328	Starch	-0.093	0.53705	4	0.97871	1.3311		m80	5-amino-1-(5-phospho-D-ribosyl)imidazole	-0.36676	0.6431	1	0.71452	0		m177	Glycine	-1.2735	0.89859	1	-0.66962	0
m252	Pseudouridine 5'-phosphate	-0.10078	0.54014	3	0.96441	1.6107		m222	NAD+	-0.37319	0.6455	18	1.0667	1.3158		m398	Cys-Gly	-1.2735	0.89859	1	-0.66962	0
m183	D-Glycero-D-manno-heptose 7-phosphate	-0.10553	0.54202	1	0.9065	0		m6	(R)-2,3-Dihydroxy-3-methylbutanoate	-0.37684	0.64685	1	0.70172	0		m407	Carnosine	-1.2735	0.89859	1	-0.66962	0
m231	Ornithine	-0.10801	0.54301	1	0.90341	0		m7	(R)-2,3-Dihydroxy-3-methylpentanoate	-0.37684	0.64685	1	0.70172	0		m8	(S)-2-[5-Amino-1-(5-phospho-D-ribosyl)imidazole-4-carboxamido]succinate	-1.3816	0.91645	1	-0.79627	0
m197	L-Histidinol	-0.11176	0.54449	3	0.95655	0.7249		m188	GTP	-0.42372	0.66411	3	0.86765	1.0913		m42	5-amino-1-(5-phospho-D-ribosyl)imidazole-4-carboxylate	-1.3816	0.91645	1	-0.79627	0
m215	D-Mannose 1-phosphate	-0.11524	0.54587	1	0.89441	0		m163	D-Glucose 6-phosphate	-0.44302	0.67112	2	0.77811	0.94204		m31	3-Phospho-D-glycerate	-1.3961	0.91866	2	-0.33642	0.78783
m216	D-Mannose 6-phosphate	-0.11524	0.54587	1	0.89441	0		m53	Acetaldehyde	-0.44955	0.67348	2	0.77225	0.99725		m41	4-(1-D-Ribitylamino)-5-aminouracil	-1.4004	0.9193	1	-0.81829	0
m303	UDP-N-acetylmuramoyl-L-alanine	-0.15723	0.56247	2	0.90049	1.5833		m109	Choline	-0.50141	0.69196	1	0.54353	0		m43	5-Amino-6-(5'-phosphoribitylamino)uracil	-1.4004	0.9193	1	-0.81829	0
m91	AMP	-0.15868	0.56304	33	1.0043	1.2222		m110	Choline	-0.50141	0.69196	1	0.54353	0		m134	6,7-Dimethyl-8-(1-D-ribityl)lumazine	-1.4004	0.9193	1	-0.81829	0
m58	N-Acetyl-D-glucosamine 6-phosphate	-0.16128	0.56406	3	0.92109	0.46639		m30	(S)-3-Methyl-2-oxopentanoate	-0.51174	0.69558	2	0.71649	0.020885		m105	N-Carbamoyl-L-aspartate	-1.4223	0.92253	1	-0.84395	0
m365	O-Phospho-L-homoserine	-0.16724	0.56641	2	0.89166	0.14949		m273	O-Succinyl-L-homoserine	-0.52768	0.70114	2	0.70219	1.0202		m132	(S)-Dihydroorotate	-1.4223	0.92253	1	-0.84395	0
m105	N-Carbamoyl-L-aspartate	-0.17099	0.56789	2	0.88835	2.4498		m31	3-Phospho-D-glycerate	-0.53062	0.70216	5	0.87741	0.70728		m99	L-Aspartate	-1.4309	0.92378	4	-0.019176	0.79741
m300	UDP-N-acetyl-D-glucosamine	-0.17163	0.56814	4	0.92976	0.59989		m308	UDP	-0.53741	0.70451	4	0.83596	1.6284		m226	Ammonium	-1.469	0.92908	4	-0.041458	1.3818
m245	1-(5-Phosphoribosyl)-AMP	-0.17342	0.56884	1	0.82192	0		m256	alpha-D-Ribose 5-phosphate	-0.54588	0.70743	6	0.89526	1.8364		m9	2,5-Diamino-6-hydroxy-4-(5'-phosphoribosylamino)-pyrimidine	-1.4691	0.9291	2	-0.39695	1.7712
m181	Glycerol	-0.17669	0.57012	3	0.91006	0.29159		m25	3-Dehydroquinate	-0.57773	0.71828	1	0.44661	0		m50	Acetoacetyl-CoA	-1.4811	0.93071	2	-0.40688	1.0024
m325	Cellulose	-0.1853	0.5735	3	0.90389	1.0163		m317	UTP	-0.61076	0.72932	3	0.73132	1.0188		m256	alpha-D-Ribose 5-phosphate	-1.4908	0.932	6	0.10805	0.84898
m71	Adenine	-0.19235	0.57627	3	0.89884	0.91926		m20	D-Glycerate 2-phosphate	-0.63006	0.73567	2	0.6104	0.4679		m392	CMP	-1.494	0.93241	4	-0.056098	1.2561
m39	D-4'-Phosphopantothenate	-0.19434	0.57705	1	0.79586	0		m246	1-(5-Phosphoribosyl)-ATP	-0.66832	0.74804	2	0.57609	0.34765		m37	4-Methyl-5-(2-phosphoethyl)-thiazole	-1.5733	0.94218	2	-0.4833	1.9856
m40	N-((R)-4-Phosphopantothenoyl)-L-cysteine	-0.19434	0.57705	1	0.79586	0		m377	Hexadecanoate	-0.68139	0.75219	1	0.31497	0		m27	(S)-3-Hydroxybutanoyl-CoA	-1.6754	0.95307	2	-0.56796	0.77457
m189	Guanine	-0.21802	0.58629	1	0.76636	0		m164	D-Glucosamine 1-phosphate	-0.68666	0.75385	2	0.55965	0.6331		m185	glycerol teichoic acid (n=25), unlinked, unsubstituted	-1.6838	0.95389	1	-1.1504	0
m311	UDP-N-acetylmuramoyl-L-alanyl-D-gamma-glutamyl-meso-2,6-diaminopimelate	-0.23581	0.59321	2	0.83118	0.95853		m153	Reduced FMN	-0.70989	0.76111	1	0.27879	0		m187	glycerol teichoic acid (n=25), unlinked, glucose substituted	-1.6838	0.95389	1	-1.1504	0
m207	L-Leucine	-0.24619	0.59723	1	0.73125	0		m180	(R)-Glycerate	-0.71412	0.76242	1	0.27342	0		m308	UDP	-1.7771	0.96223	4	-0.22193	1.1124
m132	(S)-Dihydroorotate	-0.24901	0.59832	2	0.81954	2.3525		m51	Acetyl-ACP	-0.716	0.763	3	0.65461	1.8364		m406	1-Methylhistidine	-1.8267	0.96612	2	-0.69331	0.05832
m362	Isocitrate	-0.25196	0.59946	2	0.81694	0.4693		m65	N-Acetyl-D-mannosamine	-0.72383	0.76541	1	0.26109	0		m6	(R)-2,3-Dihydroxy-3-methylbutanoate	-1.8551	0.96821	1	-1.3512	0
m11	(S)-2-Aceto-2-hydroxybutanoate	-0.25826	0.6019	2	0.81139	3.0583		m212	Malonyl-CoA	-0.75787	0.77573	2	0.4958	0.30775		m7	(R)-2,3-Dihydroxy-3-methylpentanoate	-1.8551	0.96821	1	-1.3512	0
m80	5-amino-1-(5-phospho-D-ribosyl)imidazole	-0.25963	0.60242	1	0.71452	0		m111	chorismate	-0.75855	0.77594	3	0.6236	1.4519		m11	(S)-2-Aceto-2-hydroxybutanoate	-1.8551	0.96821	1	-1.3512	0
m404	3-beta-D-Galactosyl-sn-glycerol	-0.26531	0.60461	1	0.70744	0		m299	UDP-N-acetyl-3-O-(1-carboxyvinyl)-D-glucosamine	-0.78586	0.78403	1	0.18231	0		m88	(S)-2-Acetolactate	-1.8868	0.9704	2	-0.74314	0.85988
m412	Melibiitol	-0.26531	0.60461	1	0.70744	0		m305	UDP-N-acetylmuramate	-0.78586	0.78403	1	0.18231	0		m322	D-Xylulose 5-phosphate	-2.0617	0.98038	3	-0.58558	0.57281
m10	meso-2,6-Diaminoheptanedioate	-0.26567	0.60475	4	0.87121	1.0755		m102	ATP	-0.7923	0.78591	76	1.0622	1.1993		m195	L-Histidine	-2.2083	0.98639	3	-0.68542	0.043449
m26	3-Dehydroshikimate	-0.28593	0.61253	3	0.83184	1.7812		m399	ADP-glucose	-0.80325	0.78908	1	0.16024	0		m35	4-Methyl-5-(2-hydroxyethyl)-thiazole	-2.3126	0.98963	1	-1.8873	0
m227	Ammonium	-0.33046	0.62947	1	0.62627	0		m410	Amylose	-0.80325	0.78908	1	0.16024	0		m59	N-Acetyl-D-glucosamine	-2.3562	0.99077	2	-1.1323	0.025675
m416	N-D-Ribosylpurine	-0.36019	0.64065	1	0.58923	0		m107	CDPdiacylglycerol	-0.80485	0.78955	2	0.45368	1.9613		m108	CDPglycerol	-2.3562	0.99077	2	-1.1323	0.025675
m417	Purine	-0.36019	0.64065	1	0.58923	0		m368	L-Histidinal	-0.83473	0.79806	1	0.12026	0		m186	glycerol teichoic acid (n=25), unlinked, D-ala substituted	-2.3562	0.99077	2	-1.1323	0.025675
m30	(S)-3-Methyl-2-oxopentanoate	-0.36585	0.64276	2	0.71649	0.020885		m68	O-Acetyl-L-serine	-0.84148	0.79996	4	0.64313	2.1697		m301	UDP-N-acetyl-D-mannosamine	-2.3562	0.99077	2	-1.1323	0.025675
m374	Hexadecanoyl-[acp]	-0.37185	0.645	2	0.7112	2.9013		m2	3-Phospho-D-glyceroyl phosphate	-0.84736	0.8016	2	0.41556	0.66592		m44	5-Amino-6-(5'-phosphoribosylamino)uracil	-2.4787	0.99341	2	-1.2338	0.58766
m273	O-Succinyl-L-homoserine	-0.38206	0.64879	2	0.70219	1.0202		m243	5-Phospho-beta-D-ribosylamine	-0.8612	0.80544	2	0.40315	1.2943		m83	D-Alanine	-2.4989	0.99377	5	-0.49287	0.98306
m117	L-Cysteine	-0.38885	0.65131	6	0.83628	0.80382		m328	Starch	-0.86127	0.80545	2	0.40309	1.0677		m103	Crotonoyl-CoA	-2.5634	0.99482	2	-1.304	1.8155
m110	Choline	-0.39687	0.65427	1	0.54353	0		m397	4-Hydroy-2-oxopentanoate	-0.8766	0.80965	1	0.067089	0		m104	Butanoyl-CoA	-2.9104	0.9982	1	-2.5878	0
m413	dTDP-glucose	-0.44088	0.67035	2	0.65031	0.3458		m143	D-erythro-1-(Imidazol-4-yl)glycerol 3-phosphate	-0.87689	0.80973	1	0.066713	0
m414	dTDP-galactose	-0.44088	0.67035	2	0.65031	0.3458		m226	Ammonium	-0.88396	0.81164	14	0.8805	1.0774
m107	CDPdiacylglycerol	-0.44602	0.67221	3	0.71721	1.46		m46	5-Methylthioadenosine	-0.88768	0.81264	1	0.05302	0
m78	S-Adenosyl-L-homocysteine	-0.49241	0.68879	8	0.82164	1.3336		m48	5-Methylthio-D-ribose	-0.88768	0.81264	1	0.05302	0
m74	ADP-D-glycero-D-manno-heptose	-0.50742	0.69407	1	0.4058	0		m71	Adenine	-0.88768	0.81264	1	0.05302	0
m75	ADP-L-glycero-D-manno-heptose	-0.50742	0.69407	1	0.4058	0		m258	S-Ribosyl-L-homocysteine	-0.88768	0.81264	1	0.05302	0
m149	Oxidized ferredoxin	-0.50762	0.69414	5	0.75855	2.7642		m318	L-Valine	-0.88881	0.81295	2	0.37839	0.49902
m150	Reduced ferredoxin	-0.50762	0.69414	5	0.75855	2.7642		m83	D-Alanine	-0.89644	0.81499	7	0.75117	1.7648
m87	D-Alanyl-D-alanine	-0.51098	0.69532	3	0.67069	0.74923		m179	Glycerol 3-phosphate	-0.89948	0.8158	1	0.038033	0
m246	1-(5-Phosphoribosyl)-ATP	-0.52503	0.70022	2	0.57609	0.34765		m259	Riboflavin	-0.92893	0.82354	1	0.00063188	0
m12	1-(2-Carboxyphenylamino)-1-deoxy-D-ribulose 5-phosphate	-0.53176	0.70255	1	0.37547	0		m123	N6-(1,2-Dicarboxyethyl)-AMP	-0.9383	0.82596	2	0.33402	1.7302
m164	D-Glucosamine 1-phosphate	-0.54367	0.70667	2	0.55965	0.6331		m29	3-Methyl-2-oxobutanoate	-0.94709	0.8282	3	0.48617	0.3992
m76	ADPribose	-0.55591	0.71086	3	0.63852	0.51271		m339	Crosslinked peptideglycan	-0.9695	0.83385	2	0.30605	2.6864
m375	[acp]	-0.56872	0.71523	4	0.68253	1.7033		m378	Crosslinked-N-acetylmuramoyl-(N-acetylglucosamine)-L-alanyl-D-isoglutaminyl-L-lysyl-(glycyl)5-D-alanyl-D-alanine	-0.9695	0.83385	2	0.30605	2.6864
m188	GTP	-0.57218	0.7164	7	0.76922	0.70429		m210	Malonyl-[acyl-carrier protein]	-0.97178	0.83442	4	0.56051	1.5112
m377	Hexadecanoate	-0.58032	0.71915	1	0.31497	0		m115	Coenzyme A	-0.97734	0.8358	17	0.87732	1.4774
m153	Reduced FMN	-0.60936	0.72886	1	0.27879	0		m145	D-Fructose 6-phosphate	-1.0009	0.84156	10	0.77638	1.5288
m180	(R)-Glycerate	-0.61367	0.73028	1	0.27342	0		m239	Phosphate	-1.0326	0.84911	51	0.99406	1.1749
m239	Phosphate	-0.61447	0.73055	76	0.94931	1.1213		m133	Dihydropteroate	-1.0344	0.84952	1	-0.13325	0
m212	Malonyl-CoA	-0.61607	0.73107	2	0.4958	0.30775		m277	Tetrahydrofolyl-[Glu](2)	-1.0344	0.84952	1	-0.13325	0
m65	N-Acetyl-D-mannosamine	-0.62357	0.73354	1	0.26109	0		m142	D-Erythrose 4-phosphate	-1.0852	0.86108	4	0.48858	2.1356
m123	N6-(1,2-Dicarboxyethyl)-AMP	-0.62627	0.73443	3	0.58814	1.3002		m263	L-Serine	-1.1162	0.86783	7	0.64592	2.0405
m68	O-Acetyl-L-serine	-0.632	0.73631	4	0.64313	2.1697		m92	Anthranilate	-1.1181	0.86824	2	0.17279	1.7324
m138	dUDP	-0.6382	0.73833	1	0.24285	0		m325	Cellulose	-1.123	0.86929	1	-0.24584	0
m88	(S)-2-Acetolactate	-0.64508	0.74056	4	0.63498	1.8423		m152	FMN	-1.155	0.87596	2	0.13971	0.19668
m37	4-Methyl-5-(2-phosphoethyl)-thiazole	-0.65757	0.74459	4	0.62721	1.7702		m97	L-Asparagine	-1.2063	0.88616	4	0.41177	0.88326
m260	D-Ribulose 5-phosphate	-0.68621	0.75371	2	0.43394	0.59612		m409	Dextrin	-1.2065	0.88619	1	-0.35187	0
m115	Coenzyme A	-0.70047	0.75818	24	0.85955	1.3334		m93	Adenosine 5'-phosphosulfate	-1.237	0.89195	1	-0.39052	0
m136	Dephospho-CoA	-0.7066	0.76009	1	0.15764	0		m267	Sulfate	-1.237	0.89195	1	-0.39052	0
m2	3-Phospho-D-glyceroyl phosphate	-0.70705	0.76023	2	0.41556	0.66592		m392	CMP	-1.2407	0.89264	4	0.38998	1.1597
m145	D-Fructose 6-phosphate	-0.7147	0.7626	16	0.81607	1.4937		m268	Spermidine	-1.2841	0.90045	3	0.2405	0.25401
m243	5-Phospho-beta-D-ribosylamine	-0.72112	0.76458	2	0.40315	1.2943		m269	Spermidine	-1.2841	0.90045	3	0.2405	0.25401
m111	chorismate	-0.72209	0.76488	4	0.58704	1.1878		m165	D-Glucosamine 6-phosphate	-1.3087	0.90467	6	0.50136	1.6315
m337	LL-2,6-Diaminoheptanedioate	-0.73306	0.76824	2	0.39262	0.90978		m176	L-Glutamyl-tRNA(Glu)	-1.44	0.92506	1	-0.64834	0
m368	L-Histidinal	-0.7366	0.76932	1	0.12026	0		m289	tRNA (Glu)	-1.44	0.92506	1	-0.64834	0
m317	UTP	-0.74426	0.77164	4	0.57324	0.88988		m22	3-Carboxy-2-hydroxy-4-methylpentanoate	-1.4533	0.92693	3	0.1172	1.187
m318	L-Valine	-0.74919	0.77313	2	0.37839	0.49902		m73	ADP	-1.4586	0.92767	50	0.91719	1.2118
m93	Adenosine 5'-phosphosulfate	-0.74949	0.77322	3	0.49991	0.77386		m309	UDPglucose	-1.4729	0.92961	3	0.10291	0.98259
m267	Sulfate	-0.74949	0.77322	3	0.49991	0.77386		m249	L-Proline	-1.4845	0.93116	2	-0.15571	2.3367
m121	dATP	-0.75367	0.77448	1	0.098991	0		m62	Acetyl-maltose	-1.5024	0.9335	1	-0.72755	0
m129	dGTP	-0.75367	0.77448	1	0.098991	0		m375	[acp]	-1.629	0.94834	3	-0.010885	1.2111
m141	dUTP	-0.75367	0.77448	1	0.098991	0		m8	(S)-2-[5-Amino-1-(5-phospho-D-ribosyl)imidazole-4-carboxamido]succinate	-1.6298	0.94843	1	-0.8894	0
m20	D-Glycerate 2-phosphate	-0.77311	0.78027	4	0.55528	1.1713		m79	5-Amino-1-(5-Phospho-D-ribosyl)imidazole-4-carboxamide	-1.6298	0.94843	1	-0.8894	0
m397	4-Hydroy-2-oxopentanoate	-0.77928	0.78209	1	0.067089	0		m59	N-Acetyl-D-glucosamine	-1.6377	0.94925	2	-0.29305	0.99513
m222	NAD+	-0.78642	0.78419	30	0.85979	1.3677		m108	CDPglycerol	-1.6377	0.94925	2	-0.29305	0.99513
m46	5-Methylthioadenosine	-0.79057	0.7854	1	0.05302	0		m185	glycerol teichoic acid (n=25), unlinked, unsubstituted	-1.6377	0.94925	2	-0.29305	0.99513
m48	5-Methylthio-D-ribose	-0.79057	0.7854	1	0.05302	0		m186	glycerol teichoic acid (n=25), unlinked, D-ala substituted	-1.6377	0.94925	2	-0.29305	0.99513
m258	S-Ribosyl-L-homocysteine	-0.79057	0.7854	1	0.05302	0		m187	glycerol teichoic acid (n=25), unlinked, glucose substituted	-1.6377	0.94925	2	-0.29305	0.99513
m283	alpha,alpha'-Trehalose 6-phosphate	-0.79913	0.78789	1	0.042357	0		m301	UDP-N-acetyl-D-mannosamine	-1.6377	0.94925	2	-0.29305	0.99513
m223	NADH	-0.81339	0.792	27	0.84033	1.4239		m401	Methylglyoxal	-1.6602	0.95156	1	-0.92796	0
m29	3-Methyl-2-oxobutanoate	-0.82369	0.79494	5	0.58375	0.40792		m261	Sedoheptulose 7-phosphate	-1.718	0.9571	4	0.087301	1.7436
m259	Riboflavin	-0.83262	0.79747	1	0.00063188	0		m370	1-Hexadecanoyl-sn-glycerol 3-phosphate	-1.7356	0.95868	4	0.076152	0.85891
m143	D-erythro-1-(Imidazol-4-yl)glycerol 3-phosphate	-0.83784	0.79894	3	0.43664	0.41053		m214	Maltose	-1.8163	0.96533	2	-0.45319	0.69469
m42	5-amino-1-(5-phospho-D-ribosyl)imidazole-4-carboxylate	-0.84565	0.80113	2	0.29331	1.5409		m17	2-Isopropylmaleate	-1.8412	0.96721	2	-0.4756	0.84239
m263	L-Serine	-0.85201	0.8029	8	0.66342	1.8898		m23	3-Carboxy-3-hydroxy-4-methylpentanoate	-1.8412	0.96721	2	-0.4756	0.84239
m262	D-Sorbitol	-0.87035	0.80795	2	0.27153	0.61647		m369	Hexadecanoyl-CoA	-1.8607	0.96861	5	0.12392	0.75147
m102	ATP	-0.90404	0.81701	114	0.93261	1.1938		m322	D-Xylulose 5-phosphate	-1.8689	0.96918	3	-0.18577	2.028
m165	D-Glucosamine 6-phosphate	-0.91416	0.81968	7	0.60845	1.5161		m66	N-Acetyl-D-mannosamine 6-phosphate	-1.9203	0.97259	2	-0.54651	1.1421
m133	Dihydropteroate	-0.94007	0.82641	1	-0.13325	0		m147	Flavin adenine dinucleotide reduced	-1.9262	0.97296	1	-1.2658	0
m277	Tetrahydrofolyl-[Glu](2)	-0.94007	0.82641	1	-0.13325	0		m149	Oxidized ferredoxin	-1.9262	0.97296	1	-1.2658	0
m79	5-Amino-1-(5-Phospho-D-ribosyl)imidazole-4-carboxamide	-0.94055	0.82653	4	0.45103	0.99754		m150	Reduced ferredoxin	-1.9262	0.97296	1	-1.2658	0
m410	Amylose	-0.94396	0.8274	4	0.4489	0.34007		m423	D-Glucosamine	-1.9335	0.97341	1	-1.2751	0
m214	Maltose	-0.95216	0.82949	7	0.59059	1.3149		m178	Glycerol 3-phosphate	-1.9739	0.97581	5	0.059769	1.0288
m399	ADP-glucose	-0.96153	0.83186	6	0.54471	0.41518		m374	Hexadecanoyl-[acp]	-1.9849	0.97642	1	-1.3404	0
m178	Glycerol 3-phosphate	-0.97049	0.8341	12	0.69018	1.0338		m415	N-Acetylneuraminate 9-phosphate	-1.9958	0.97702	1	-1.3541	0
m299	UDP-N-acetyl-3-O-(1-carboxyvinyl)-D-glucosamine	-1.0017	0.84176	2	0.15566	0.037689		m331	Acyl-CoA	-2.0085	0.97771	3	-0.28752	0.5595
m97	L-Asparagine	-1.0036	0.84222	4	0.41177	0.88326		m332	1-Acyl-sn-glycerol 3-phosphate	-2.0085	0.97771	3	-0.28752	0.5595
m152	FMN	-1.0198	0.84609	2	0.13971	0.19668		m146	Flavin adenine dinucleotide oxidized	-2.0163	0.97812	2	-0.63259	0.89551
m266	Shikimate	-1.0244	0.84718	3	0.30305	0.87732		m116	CTP	-2.0346	0.97905	3	-0.30651	0.67643
m99	L-Aspartate	-1.0517	0.85353	11	0.64353	1.2617		m130	Dihydroxyacetone phosphate	-2.1038	0.9823	4	-0.15737	1.3408
m92	Anthranilate	-1.0645	0.85646	3	0.27432	1.2376		m389	Proton	-2.1181	0.98292	2	-0.72383	0.76648
m31	3-Phospho-D-glycerate	-1.0798	0.85988	7	0.5306	0.88755		m390	Proton	-2.1181	0.98292	2	-0.72383	0.76648
m147	Flavin adenine dinucleotide reduced	-1.0949	0.86322	3	0.25258	1.3482		m28	C'-(3-Indolyl)-glycerol 3-phosphate	-2.321	0.98986	2	-0.90577	0.78988
m268	Spermidine	-1.1118	0.86688	3	0.2405	0.25401		m296	L-Tryptophan	-2.321	0.98986	2	-0.90577	0.78988
m269	Spermidine	-1.1118	0.86688	3	0.2405	0.25401		m250	L-Proline	-2.3532	0.99069	1	-1.808	0
m409	Dextrin	-1.1155	0.86769	1	-0.35187	0		m190	H2O	-2.4261	0.99237	66	0.79972	1.291
m175	L-Glutamate	-1.1187	0.86838	1	-0.35585	0		m233	Phosphatidate	-2.5742	0.99498	3	-0.69985	0.30259
m406	1-Methylhistidine	-1.1308	0.87092	3	0.2269	1.5944		m213	Maltose	-2.6385	0.99584	4	-0.49645	0.4323
m213	Maltose	-1.1555	0.87605	11	0.60467	1.3184		m161	Glyceraldehyde 3-phosphate	-2.764	0.99714	8	-0.063107	1.34
m122	3,4-dihydroxy-2-butanone 4-phosphate	-1.1571	0.87639	2	0.018583	1.1835
m139	dUMP	-1.1693	0.87885	3	0.19933	0.8116
m423	D-Glucosamine	-1.1918	0.88334	2	-0.012008	1.7862
m305	UDP-N-acetylmuramate	-1.1991	0.88475	2	-0.01838	0.28382
m226	Ammonium	-1.2369	0.89195	18	0.67562	1.1748
m73	ADP	-1.2495	0.89425	78	0.86072	1.1991
m22	3-Carboxy-2-hydroxy-4-methylpentanoate	-1.284	0.90042	3	0.1172	1.187
m323	D-Xylulose	-1.3467	0.91096	1	-0.63981	0
m176	L-Glutamyl-tRNA(Glu)	-1.3535	0.91205	1	-0.64834	0
m289	tRNA (Glu)	-1.3535	0.91205	1	-0.64834	0
m249	L-Proline	-1.3548	0.91225	2	-0.15571	2.3367
m146	Flavin adenine dinucleotide oxidized	-1.3604	0.91316	4	0.1896	1.108
m82	beta-Alanine	-1.3706	0.91475	1	-0.66962	0
m398	Cys-Gly	-1.3706	0.91475	1	-0.66962	0
m407	Carnosine	-1.3706	0.91475	1	-0.66962	0
m190	H2O	-1.41	0.92073	117	0.87569	1.2457
m62	Acetyl-maltose	-1.4171	0.92177	1	-0.72755	0
m41	4-(1-D-Ribitylamino)-5-aminouracil	-1.4899	0.93188	1	-0.81829	0
m43	5-Amino-6-(5'-phosphoribitylamino)uracil	-1.4899	0.93188	1	-0.81829	0
m134	6,7-Dimethyl-8-(1-D-ribityl)lumazine	-1.4899	0.93188	1	-0.81829	0
m309	UDPglucose	-1.4916	0.9321	6	0.27483	1.212
m256	alpha-D-Ribose 5-phosphate	-1.4963	0.93271	12	0.50165	1.4246
m389	Proton	-1.5121	0.93474	3	-0.046144	1.2929
m390	Proton	-1.5121	0.93474	3	-0.046144	1.2929
m142	D-Erythrose 4-phosphate	-1.5208	0.93585	6	0.25996	1.7915
m339	Crosslinked peptideglycan	-1.5261	0.9365	4	0.086482	1.8152
m378	Crosslinked-N-acetylmuramoyl-(N-acetylglucosamine)-L-alanyl-D-isoglutaminyl-L-lysyl-(glycyl)5-D-alanyl-D-alanine	-1.5261	0.9365	4	0.086482	1.8152
m6	(R)-2,3-Dihydroxy-3-methylbutanoate	-1.5464	0.93899	2	-0.32472	1.4516
m7	(R)-2,3-Dihydroxy-3-methylpentanoate	-1.5464	0.93899	2	-0.32472	1.4516
m35	4-Methyl-5-(2-hydroxyethyl)-thiazole	-1.5536	0.93985	2	-0.33105	2.2009
m401	Methylglyoxal	-1.5779	0.94271	1	-0.92796	0
m28	C'-(3-Indolyl)-glycerol 3-phosphate	-1.6199	0.94737	4	0.028076	1.2649
m9	2,5-Diamino-6-hydroxy-4-(5'-phosphoribosylamino)-pyrimidine	-1.6283	0.94827	2	-0.39695	1.7712
m50	Acetoacetyl-CoA	-1.6395	0.94945	2	-0.40688	1.0024
m308	UDP	-1.662	0.95175	8	0.30701	1.4094
m17	2-Isopropylmaleate	-1.7174	0.95705	2	-0.4756	0.84239
m23	3-Carboxy-3-hydroxy-4-methylpentanoate	-1.7233	0.95758	3	-0.1974	0.76615
m66	N-Acetyl-D-mannosamine 6-phosphate	-1.7979	0.9639	2	-0.54651	1.1421
m27	(S)-3-Hydroxybutanoyl-CoA	-1.8222	0.96579	2	-0.56796	0.77457
m195	L-Histidine	-1.8317	0.9665	5	0.026267	1.1935
m130	Dihydroxyacetone phosphate	-1.8485	0.96774	5	0.016971	1.2249
m331	Acyl-CoA	-1.8492	0.96778	3	-0.28752	0.5595
m332	1-Acyl-sn-glycerol 3-phosphate	-1.8492	0.96778	3	-0.28752	0.5595
m370	1-Hexadecanoyl-sn-glycerol 3-phosphate	-1.8828	0.97014	5	-0.0019769	0.76408
m116	CTP	-1.8881	0.9705	5	-0.004937	0.67824
m415	N-Acetylneuraminate 9-phosphate	-1.92	0.97257	1	-1.3541	0
m369	Hexadecanoyl-CoA	-1.9315	0.97329	6	0.050848	0.69556
m392	CMP	-1.9804	0.97617	8	0.16694	1.1443
m261	Sedoheptulose 7-phosphate	-2.0462	0.97963	6	-0.007561	1.481
m8	(S)-2-[5-Amino-1-(5-phospho-D-ribosyl)imidazole-4-carboxamido]succinate	-2.1338	0.98357	2	-0.84283	0.065848
m296	L-Tryptophan	-2.2052	0.98628	2	-0.90577	0.78988
m83	D-Alanine	-2.2461	0.98765	12	0.23282	1.5686
m185	glycerol teichoic acid (n=25), unlinked, unsubstituted	-2.256	0.98796	3	-0.57884	0.86033
m187	glycerol teichoic acid (n=25), unlinked, glucose substituted	-2.256	0.98796	3	-0.57884	0.86033
m250	L-Proline	-2.2843	0.98882	1	-1.808	0
m233	Phosphatidate	-2.425	0.99235	3	-0.69985	0.30259
m161	Glyceraldehyde 3-phosphate	-2.5768	0.99501	11	0.072451	1.3129
m44	5-Amino-6-(5'-phosphoribosylamino)uracil	-2.5771	0.99502	2	-1.2338	0.58766
m103	Crotonoyl-CoA	-2.6567	0.99605	2	-1.304	1.8155
m322	D-Xylulose 5-phosphate	-2.7889	0.99736	6	-0.38567	1.3507
m59	N-Acetyl-D-glucosamine	-2.8096	0.99752	4	-0.71265	0.75171
m108	CDPglycerol	-2.8096	0.99752	4	-0.71265	0.75171
m186	glycerol teichoic acid (n=25), unlinked, D-ala substituted	-2.8096	0.99752	4	-0.71265	0.75171
m301	UDP-N-acetyl-D-mannosamine	-2.8096	0.99752	4	-0.71265	0.75171
m104	Butanoyl-CoA	-2.9102	0.99819	1	-2.5878	0
