# Supplementary material for: Understanding the interactions between bacteria in the human gut through metabolic modeling
Source: Sci Rep. 2013 Aug 28;3:2532. doi: 10.1038/srep02532 (PMC3755282; doi:10.1038/srep02532)
Supplement: Supplementary Information — Supplementary Dataset 3 [file srep02532-s4.xlsx]

## Sheet: Mets
REPLACEMENT ID	METID
m1	10-Formyltetrahydrofolate[c]
m2	(S)-Propane-1,2-diol[c]
m3	3-Phospho-D-glyceroyl phosphate[c]
m4	1,4-alpha-D-glucan[c]
m5	1-Pyrroline-5-carboxylate[c]
m6	2',3'-Cyclic AMP[p]
m7	2',3'-Cyclic CMP[p]
m8	2',3'-Cyclic GMP[p]
m9	2',3'-Cyclic UMP[p]
m10	2,3-Dihydrodipicolinate[c]
m11	(R)-2,3-Dihydroxy-3-methylbutanoate[c]
m12	(R)-2,3-Dihydroxy-3-methylpentanoate[c]
m13	(S)-2-[5-Amino-1-(5-phospho-D-ribosyl)imidazole-4-carboxamido]succinate[c]
m14	2,5-diketo-D-gluconate[c]
m15	2,5-Diamino-6-(ribosylamino)-4-(3H)-pyrimidinone 5'-phosphate[c]
m16	LL-2,6-Diaminoheptanedioate[c]
m17	meso-2,6-Diaminoheptanedioate[c]
m18	(S)-2-Aceto-2-hydroxybutanoate[c]
m19	2-Aminomalonate semialdehyde[c]
m20	L-2-Amino-3-oxobutanoate[c]
m21	1-(2-Carboxyphenylamino)-1-deoxy-D-ribulose 5-phosphate[c]
m22	2-Dehydro-3-deoxy-D-arabino-heptonate 7-phosphate[c]
m23	2-Dehydro-3-deoxy-D-gluconate 6-phosphate[c]
m24	2-Dehydro-3-deoxy-D-gluconate[c]
m25	2-Dehydro-D-gluconate[c]
m26	2-Dehydro-L-gulonate[c]
m27	2-Dehydropantoate[c]
m28	2-Demethylmenaquinone 8[c]
m29	2-Demethylmenaquinol 8[c]
m30	2-Deoxy-D-ribose 1-phosphate[c]
m31	2-Deoxy-D-ribose 5-phosphate[c]
m32	2-Isopropylmaleate[c]
m33	2-Methyl-4-amino-5-hydroxymethylpyrimidine diphosphate[c]
m34	2-Methylcitrate[c]
m35	2-C-methyl-D-erythritol 4-phosphate[c]
m36	2-C-methyl-D-erythritol 2,4-cyclodiphosphate[c]
m37	2-Oxobutanoate[c]
m38	2-Octaprenyl-6-methoxy-1,4-benzoquinol[c]
m39	2-Octaprenyl-3-methyl-6-methoxy- 1,4-benzoquinol[c]
m40	2-phospho-4-(cytidine 5'-diphospho)-2-C-methyl-D-erythritol[c]
m41	D-Glycerate 2-phosphate[c]
m42	2-Phosphoglycolate[c]
m43	2-Succinyl-6-hydroxy-2,4-cyclohexadiene-1-carboxylate[c]
m44	3'-AMP[p]
m45	3-Carboxy-2-hydroxy-4-methylpentanoate[c]
m46	3-Carboxy-3-hydroxy-4-methylpentanoate[c]
m47	3-Carboxy-4-methyl-2-oxopentanoate[c]
m48	3'-cmp[p]
m49	3-Dehydroquinate[c]
m50	3-Dehydroshikimate[c]
m51	3'-GMP[p]
m52	(3R)-3-Hydroxyacyl-[acyl-carrier protein][c]
m53	(R)-3-hydroxy-cis-dodec-5-enoyl-[acyl-carrier protein][c]
m54	(R)-3-hydroxy-cis-myristol-7-eoyl-[acyl-carrier protein][c]
m55	(R)-3-hydroxy-cis-palm-9-eoyl-[acyl-carrier protein][c]
m56	(R)-3-hydroxy-cis-vacc-11-enoyl-[acyl-carrier protein][c]
m57	(R)-3-Hydroxydodecanoyl-[acyl-carrier protein][c]
m58	(R)-3-Hydroxydecanoyl-[acyl-carrier protein][c]
m59	(R)-3-Hydroxyhexanoyl-[acyl-carrier protein][c]
m60	(R)-3-Hydroxytetradecanoyl-[acyl-carrier protein][c]
m61	(R)-3-Hydroxyoctanoyl-[acyl-carrier protein][c]
m62	(R)-3-Hydroxyoctadecanoyl-[acyl-carrier protein][c]
m63	R-3-hydroxypalmitoyl-[acyl-carrier protein][c]
m64	C'-(3-Indolyl)-glycerol 3-phosphate[c]
m65	3-Methyl-2-oxobutanoate[c]
m66	(S)-3-Methyl-2-oxopentanoate[c]
m67	3-oxo-cis-dodec-5-enoyl-[acyl-carrier protein][c]
m68	3-oxo-cis-myristol-7-eoyl-[acyl-carrier protein][c]
m69	3-oxo-cis-palm-9-eoyl-[acyl-carrier protein][c]
m70	3-oxo-cis-vacc-11-enoyl-[acyl-carrier protein][c]
m71	3-Oxododecanoyl-[acyl-carrier protein][c]
m72	3-Oxodecanoyl-[acyl-carrier protein][c]
m73	3-Oxohexanoyl-[acyl-carrier protein][c]
m74	3-Oxotetradecanoyl-[acyl-carrier protein][c]
m75	3-Oxooctanoyl-[acyl-carrier protein][c]
m76	3-Oxooctadecanoyl-[acyl-carrier protein][c]
m77	3-Oxohexadecanoyl-[acyl-carrier protein][c]
m78	3-Phospho-D-glycerate[c]
m79	3-Phosphohydroxypyruvate[c]
m80	5-O-(1-Carboxyvinyl)-3-phosphoshikimate[c]
m81	3'-UMP[p]
m82	4-Aminobutanoate[c]
m83	4-Aminobutanoate[p]
m84	4-Aminobenzoate[c]
m85	4-amino-4-deoxychorismate[c]
m86	4-Amino-5-hydroxymethyl-2-methylpyrimidine[c]
m87	4-Amino-2-methyl-5-phosphomethylpyrimidine[c]
m88	4-(cytidine 5'-diphospho)-2-C-methyl-D-erythritol[c]
m89	4-Hydroxy-benzyl alcohol[c]
m90	4-Hydroxy-L-threonine[c]
m91	4-Methyl-2-oxopentanoate[c]
m92	4-Methyl-5-(2-phosphoethyl)-thiazole[c]
m93	4-Phospho-L-aspartate[c]
m94	4-Phospho-D-erythronate[c]
m95	D-4'-Phosphopantothenate[c]
m96	N-((R)-4-Phosphopantothenoyl)-L-cysteine[c]
m97	4-(1-D-Ribitylamino)-5-aminouracil[c]
m98	5-amino-1-(5-phospho-D-ribosyl)imidazole-4-carboxylate[c]
m99	5-Amino-6-(5'-phosphoribitylamino)uracil[c]
m100	5-Amino-6-(5'-phosphoribosylamino)uracil[c]
m101	5-phosphoribosyl-5-carboxyaminoimidazole[c]
m102	5-Dehydro-D-gluconate[c]
m103	5-Methyltetrahydrofolate[c]
m104	6-hydroxymethyl-dihydropterin pyrophosphate[c]
m105	6-Phospho-D-gluconate[c]
m106	6-phospho-D-glucono-1,5-lactone[c]
m107	8-Amino-7-oxononanoate[c]
m108	acyl carrier protein[c]
m109	L-alanine-D-glutamate-meso-2,6-diaminoheptanedioate-D-alanine[c]
m110	L-alanine-D-glutamate-meso-2,6-diaminoheptanedioate-D-alanine[p]
m111	L-alanine-D-glutamate-meso-2,6-diaminoheptanedioate[c]
m112	L-alanine-D-glutamate-meso-2,6-diaminoheptanedioate[p]
m113	L-alanine-D-glutamate[c]
m114	L-alanine-L-glutamate[c]
m115	N1-Acetylspermidine[c]
m116	Acetyl-ACP[c]
m117	Acetate[c]
m118	Acetaldehyde[c]
m119	Acetyl-CoA[c]
m120	Acetol[c]
m121	N-Acetyl-L-glutamyl 5-phosphate[c]
m122	N-Acetyl-L-glutamate 5-semialdehyde[c]
m123	N-Acetyl-D-glucosamine 6-phosphate[c]
m124	N-Acetyl-D-glucosamine[p]
m125	N-Acetyl-L-glutamate[c]
m126	N-Acetyl-D-mannosamine[p]
m127	N-Acetyl-D-mannosamine 6-phosphate[c]
m128	N-acetylmuramate 6-phosphate[c]
m129	cis-Aconitate[c]
m130	N2-Acetyl-L-ornithine[c]
m131	O-Acetyl-L-serine[c]
m132	Acetoacetyl-ACP[c]
m133	Acetyl phosphate[c]
m134	Adenine[c]
m135	Adenine[p]
m136	Adenosine[c]
m137	Adenosine[p]
m138	Adenosylcobalamin[c]
m139	Adenosylcobalamin[p]
m140	ADP[c]
m141	silver[c]
m142	Agmatine[p]
m143	S-Adenosyl-L-homocysteine[c]
m144	2-Amino-4-hydroxy-6-(erythro-1,2,3-trihydroxypropyl)dihydropteridine triphosphate[c]
m145	5-Amino-1-(5-Phospho-D-ribosyl)imidazole-4-carboxamide[c]
m146	5-amino-1-(5-phospho-D-ribosyl)imidazole[c]
m147	2-Oxoglutarate[c]
m148	beta-Alanine[c]
m149	D-Alanine[c]
m150	D-Alanine[p]
m151	L-Alanine[c]
m152	L-Alanine[p]
m153	D-Alanyl-D-alanine[c]
m154	D-Alanyl-D-alanine[p]
m155	(S)-2-Acetolactate[c]
m156	L-Alanyl-tRNA(Ala)[c]
m157	Allantoin[c]
m158	Allantoate[c]
m159	D-Altronate[c]
m160	S-Adenosyl-L-methionine[c]
m161	S-Adenosyl-4-methylthio-2-oxobutanoate[c]
m162	AMP[c]
m163	N-Acetyl-D-glucosamine(anhydrous)N-Acetylmuramyl-tripeptide[c]
m164	N-Acetyl-D-glucosamine(anhydrous)N-Acetylmuramyl-tripeptide[p]
m165	N-Acetyl-D-glucosamine(anhydrous)N-Acetylmuramyl-tetrapeptide[c]
m166	N-Acetyl-D-glucosamine(anhydrous)N-Acetylmuramyl-tetrapeptide[p]
m167	N-Acetyl-D-glucosamine(anhydrous)N-Acetylmuramic acid[c]
m168	N-Acetyl-D-glucosamine(anhydrous)N-Acetylmuramic acid[p]
m169	1,6-anhydrous-N-Acetylmuramyl-tripeptide[c]
m170	1,6-anhydrous-N-Acetylmuramyl-tetrapeptide[c]
m171	Anthranilate[c]
m172	Adenosine 5'-phosphosulfate[c]
m173	D-Arabinose 5-phosphate[c]
m174	D-Arabinose[c]
m175	O-acetyl-rhamanosyl-N-acetylglucosamyl-undecaprenyl diphosphate[c]
m176	Aerobactin[c]
m177	Aerobactin[p]
m178	L-Arginine[c]
m179	L-Arginine[p]
m180	N(omega)-(L-Arginino)succinate[c]
m181	L-Arginyl-tRNA(Arg)[c]
m182	L-ascorbate-6-phosphate[c]
m183	L-Ascorbate[p]
m184	L-Asparagine[c]
m185	L-Asparagine[p]
m186	L-Asparaginyl-tRNA(Asn)[c]
m187	L-Aspartate[c]
m188	L-Aspartate[p]
m189	L-Aspartate 4-semialdehyde[c]
m190	L-Aspartyl-tRNA(Asp)[c]
m191	L-Allo-threonine[c]
m192	ATP[c]
m193	branching glycogen[c]
m194	But-2-enoyl-[acyl-carrier protein][c]
m195	Calcium[c]
m196	Calcium[p]
m197	N-Carbamoyl-L-aspartate[c]
m198	Cobinamide[c]
m199	Cobinamide[p]
m200	Cob(I)alamin[c]
m201	Cob(I)alamin[p]
m202	Carbamoyl phosphate[c]
m203	Cadmium[c]
m204	Cadmium[p]
m205	cis-dodec-5-enoyl-[acyl-carrier protein] (n-C12:1)[c]
m206	CDP[c]
m207	Cys-Gly[c]
m208	chorismate[c]
m209	Citrate[c]
m210	L-Citrulline[c]
m211	CMP-3-deoxy-D-manno-octulosonate[c]
m212	cardiolipin (tetradodecanoyl, n-C12:0)[p]
m213	cardiolipin (tetratetradecanoyl, n-C14:0)[p]
m214	cardiolipin (tetratetradec-7-enoyl, n-C14:1)[p]
m215	cardiolipin (tetrahexadecanoyl, n-C16:0)[p]
m216	cardiolipin (tetrahexadec-9-enoyl, n-C16:1)[p]
m217	cardiolipin (tetraoctadecanoyl, n-C18:0)[p]
m218	cardiolipin (tetraoctadec-11-enoyl, n-C18:1)[p]
m219	CMP[c]
m220	CO2[c]
m221	CO2[p]
m222	Coenzyme A[c]
m223	Co2+[c]
m224	Co2+[p]
m225	core oligosaccharide lipid A[c]
m226	core oligosaccharide lipid A[p]
m227	coprogen[c]
m228	coprogen[p]
m229	D-Carnitine[c]
m230	D-Carnitine[p]
m231	L-Carnitine[c]
m232	L-Carnitine[p]
m233	crotonobetaine[c]
m234	crotonobetaine[p]
m235	CTP[c]
m236	Cu2+[c]
m237	Cu2+[p]
m238	Cu+[c]
m239	Cu+[p]
m240	L-Cysteine[c]
m241	L-Cystathionine[c]
m242	L-Cysteinyl-tRNA(Cys)[c]
m243	Cytidine[c]
m244	Cytidine[p]
m245	Deoxyadenosine[c]
m246	dADP[c]
m247	dAMP[c]
m248	7,8-Diaminononanoate[c]
m249	dATP[c]
m250	3,4-dihydroxy-2-butanone 4-phosphate[c]
m251	Decanoyl-ACP (n-C10:0ACP)[c]
m252	Decanoate (n-C10:0)[c]
m253	Decanoate (n-C10:0)[p]
m254	Decanoyl-CoA (n-C10:0CoA)[c]
m255	N6-(1,2-Dicarboxyethyl)-AMP[c]
m256	dCDP[c]
m257	dCMP[c]
m258	dCTP[c]
m259	Deoxycytidine[c]
m260	Dodecanoyl-ACP (n-C12:0ACP)[c]
m261	Dodecanoate (n-C12:0)[c]
m262	Dodecanoate (n-C12:0)[p]
m263	Dodecanoyl-CoA (n-C12:0CoA)[c]
m264	dGDP[c]
m265	dGMP[c]
m266	Deoxyguanosine[c]
m267	dGTP[c]
m268	Dihydroxyacetone[c]
m269	Dihydroxyacetone phosphate[c]
m270	7,8-Dihydrofolate[c]
m271	1,4-Dihydroxy-2-naphthoate[c]
m272	(S)-Dihydroorotate[c]
m273	Dihydropteroate[c]
m274	dIMP[c]
m275	Deoxyinosine[c]
m276	dITP[c]
m277	6,7-Dimethyl-8-(1-D-ribityl)lumazine[c]
m278	Dimethylallyl diphosphate[c]
m279	Deamino-NAD+[c]
m280	Dephospho-CoA[c]
m281	protein disulfide isomerase II (oxidized)[p]
m282	protein disulfide isomerase II (reduced)[p]
m283	fused thiol:disulfide interchange protein (oxidized)[c]
m284	fused thiol:disulfide interchange protein (reduced)[c]
m285	periplasmic disulfide isomerase/thiol-disulphide oxidase (oxidized)[p]
m286	periplasmic disulfide isomerase/thiol-disulphide oxidase (reduced)[p]
m287	Dethiobiotin[c]
m288	dTDP-4-dehydro-6-deoxy-D-glucose[c]
m289	dTDP-4-dehydro-6-deoxy-L-mannose[c]
m290	dTDP[c]
m291	dTDPglucose[c]
m292	dTDP-L-rhamnose[c]
m293	dTMP[c]
m294	dTTP[c]
m295	dUDP[c]
m296	dUMP[c]
m297	Deoxyuridine[c]
m298	dUTP[c]
m299	1-deoxy-D-xylulose 5-phosphate[c]
m300	1-deoxy-D-xylulose[c]
m301	D-Erythrose 4-phosphate[c]
m302	D-erythro-1-(Imidazol-4-yl)glycerol 3-phosphate[c]
m303	D-Fructose 1-phosphate[c]
m304	D-Fructose 6-phosphate[c]
m305	Flavin adenine dinucleotide oxidized[c]
m306	Flavin adenine dinucleotide reduced[c]
m307	L-Fuculose 1-phosphate[c]
m308	L-fuculose[c]
m309	D-Fructose 1,6-bisphosphate[c]
m310	Fe2+[c]
m311	Fe2+[p]
m312	Fe(III)hydroxamate[c]
m313	Fe(III)hydroxamate[p]
m314	Ferrichrome[c]
m315	Ferrichrome[p]
m316	ferroxamine[c]
m317	ferroxamine[p]
m318	N2-Formyl-N1-(5-phospho-D-ribosyl)glycinamide[c]
m319	flavodoxin (oxidized)[c]
m320	flavodoxin (reduced)[c]
m321	N-Formylmethionyl-tRNA[c]
m322	FMN[c]
m323	Formate[c]
m324	2-(Formamido)-N1-(5-phospho-D-ribosyl)acetamidine[c]
m325	5-Formamido-1-(5-phospho-D-ribosyl)imidazole-4-carboxamide[c]
m326	Farnesyl diphosphate[c]
m327	D-Fructose[c]
m328	D-Fructose[p]
m329	D-Fructuronate[c]
m330	L-Fucose[c]
m331	Fumarate[c]
m332	Fumarate[p]
m333	D-Glucose 1-phosphate[c]
m334	Glyceraldehyde 3-phosphate[c]
m335	D-Glucose 6-phosphate[c]
m336	galactosyl-glucosyl-inner core oligosaccharide lipid A[c]
m337	alpha-D-Galactose 1-phosphate[c]
m338	D-Galactose[c]
m339	D-Galactose[p]
m340	L-Galactonate[c]
m341	D-Galacturonate[c]
m342	D-Glucosamine 6-phosphate[c]
m343	D-Glucosamine[p]
m344	N1-(5-Phospho-D-ribosyl)glycinamide[c]
m345	glucosyl-O-acetyl-rhamanosyl-N-acetylglucosamyl-undecaprenyl diphosphate[c]
m346	GDP[c]
m347	GDP-4-dehydro-6-deoxy-D-mannose[c]
m348	GDP-L-fucose[c]
m349	GDP-D-mannose[c]
m350	GDP-4-oxo-L-fucose[c]
m351	Guanosine 3'-diphosphate 5'-triphosphate[c]
m352	glucosyl-inner core oligosaccharide lipid A[c]
m353	D-Glucose[c]
m354	D-Glucose[p]
m355	D-Gluconate[c]
m356	D-Glucuronate[c]
m357	L-Glutamine[c]
m358	L-Glutamine[p]
m359	L-Glutaminyl-tRNA(Gln)[c]
m360	L-Glutamate 5-phosphate[c]
m361	L-Glutamate 5-semialdehyde[c]
m362	D-Glutamate[c]
m363	L-Glutamate[c]
m364	L-Glutamate[p]
m365	L-Glutamyl-tRNA(Glu)[c]
m366	Glyoxylate[c]
m367	Glycine[c]
m368	Glycine[p]
m369	Glycerol 3-phosphate[c]
m370	(R)-Glycerate[c]
m371	Glycerol[p]
m372	Glycolate[c]
m373	Glycolate[p]
m374	glycogen[c]
m375	D-Glycero-D-manno-heptose 7-phosphate[c]
m376	GMP[c]
m377	glutaredoxin (oxidized)[c]
m378	glutaredoxin (reduced)[c]
m379	Guanosine[c]
m380	Guanosine[p]
m381	GTP[c]
m382	Guanine[c]
m383	Guanine[p]
m384	H2[p]
m385	1-hydroxy-2-methyl-2-(E)-butenyl 4-diphosphate[c]
m386	Hydrogen peroxide[c]
m387	H2O[c]
m388	H2O[p]
m389	Hydrogen sulfide[c]
m390	H+[c]
m391	H+[p]
m392	Bicarbonate[c]
m393	L-Homocysteine[c]
m394	Hexadecanoate (n-C16:0)[c]
m395	Hexadecanoate (n-C16:0)[p]
m396	Hexadecenoate (n-C16:1)[c]
m397	Hexadecenoate (n-C16:1)[p]
m398	Hexadecenoyl-CoA (n-C16:1CoA)[c]
m399	cis-hexadec-9-enoyl-[acyl-carrier protein] (n-C16:1)[c]
m400	Hexanoyl-ACP (n-C6:0ACP)[c]
m401	Hg2+[c]
m402	Hg2+[p]
m403	L-Histidine[c]
m404	L-Histidinol phosphate[c]
m405	L-Histidinol[c]
m406	L-Histidyl-tRNA(His)[c]
m407	L-Homoserine[c]
m408	Hydroxypyruvate[c]
m409	Hexanoate (n-C6:0)[p]
m410	Hypoxanthine[c]
m411	Hexanoyl-CoA (n-C6:0CoA)[c]
m412	Iminoaspartate[c]
m413	Isochorismate[c]
m414	Isocitrate[c]
m415	L-Idonate[c]
m416	IDP[c]
m417	L-Isoleucine[c]
m418	L-Isoleucyl-tRNA(Ile)[c]
m419	3-(Imidazol-4-yl)-2-oxopropyl phosphate[c]
m420	IMP[c]
m421	Indole[c]
m422	Indole[p]
m423	myo-Inositol[c]
m424	myo-Inositol[p]
m425	Inosine[c]
m426	Inosine[p]
m427	Isopentenyl diphosphate[c]
m428	ITP[c]
m429	potassium[c]
m430	potassium[p]
m431	KDO(2)-lipid IV(A)[c]
m432	KDO(2)-lipid IV(A)[p]
m433	3-Deoxy-D-manno-octulosonate 8-phosphate[c]
m434	3-Deoxy-D-manno-2-octulosonate[c]
m435	KDO-lipid IV(A)[c]
m436	D-Lactate[c]
m437	L-Lactaldehyde[c]
m438	Lactose[c]
m439	Lactose[p]
m440	L-Leucine[c]
m441	L-Leucyl-tRNA(Leu)[c]
m442	KDO(2)-lipid (A)[c]
m443	cold adapted KDO(2)-lipid (A)[c]
m444	cold adapted KDO(2)-lipid (A)[p]
m445	KDO(2)-lipid (A)[p]
m446	2,3,2'3'-Tetrakis(beta-hydroxymyristoyl)-D-glucosaminyl-1,6-beta-D-glucosamine 1,4'-bisphosphate[c]
m447	Lipid A Disaccharide[c]
m448	2,3-Bis(3-hydroxytetradecanoyl)-beta-D-glucosaminyl 1-phosphate[c]
m449	L-Lysine[c]
m450	L-Lysine-tRNA (Lys)[c]
m451	L-Lyxose[c]
m452	L-Lyxose[p]
m453	Malonyl-[acyl-carrier protein][c]
m454	L-Malate[c]
m455	L-Malate[p]
m456	Malonyl-CoA[c]
m457	Maltose[c]
m458	Maltoheptaose[c]
m459	Maltohexaose[c]
m460	Maltopentaose[c]
m461	Maltotriose[c]
m462	Maltotetraose[c]
m463	D-Mannose 1-phosphate[c]
m464	D-Mannose 6-phosphate[c]
m465	D-Mannose[p]
m466	D-Mannonate[c]
m467	L-Methionine[c]
m468	5,10-Methenyltetrahydrofolate[c]
m469	L-methionine-R-sulfoxide[c]
m470	L-Methionine Sulfoxide[c]
m471	L-Methionyl-tRNA (Met)[c]
m472	magnesium[c]
m473	magnesium[p]
m474	1D-myo-Inositol 1-phosphate[c]
m475	5,10-Methylenetetrahydrofolate[c]
m476	(R)-Methylmalonyl-CoA[c]
m477	Mn2+[c]
m478	Mn2+[p]
m479	Menaquinol 8[c]
m480	Menaquinone 8[c]
m481	Methylglyoxal[c]
m482	two disacharide linked murein units, tripeptide crosslinked tetrapeptide (A2pm-D-ala) (middle of chain)[p]
m483	two linked disacharide tetrapeptide and tripeptide murein units (uncrosslinked, middle of chain)[p]
m484	two linked disacharide tetrapeptide murein units (uncrosslinked, middle of chain)[p]
m485	three disacharide linked murein units (tetrapeptide crosslinked tetrapeptide (A2pm-D-ala), one uncrosslinked tetrapaptide) (middle of chain)[p]
m486	two disacharide linked murein units, tetrapeptide corsslinked tetrapeptide (A2pm-D-ala) (middle of chain)[p]
m487	three disacharide linked murein units (tetrapeptide crosslinked tetrapeptide (A2pm-D-ala) tetrapeptide corsslinked tetrapeptide (A2pm-D-ala)) (middle of chain)[p]
m488	two linked disacharide pentapeptide and tripeptide murein units (uncrosslinked, middle of chain)[p]
m489	two linked disacharide pentapeptide and tetrapeptide murein units (uncrosslinked, middle of chain)[p]
m490	three linked disacharide pentapeptide murein units (uncrosslinked, middle of chain)[p]
m491	two linked disacharide pentapeptide murein units (uncrosslinked, middle of chain)[p]
m492	two disacharide linked murein units, pentapeptide corsslinked tripeptide (A2pm-A2pm) (middle of chain)[p]
m493	two disacharide linked murein units, pentapeptide crosslinked tetrapeptide (A2pm-D-ala) (middle of chain)[p]
m494	three disacharide linked murein units (pentapeptide crosslinked tetrapeptide (A2pm-D-ala) tetrapeptide corsslinked tetrapeptide (A2pm-D-ala)) (middle of chain)[p]
m495	Myristoyl-ACP (n-C14:0ACP)[c]
m496	Nitrous oxide[c]
m497	N8-Acetylspermidine[c]
m498	Sodium[c]
m499	Sodium[p]
m500	Nicotinate[c]
m501	NAD+[c]
m502	NADH[c]
m503	NADP+[c]
m504	NADPH[c]
m505	Ammonium[c]
m506	Ammonium[p]
m507	nickel[c]
m508	nickel[p]
m509	Nicotinate D-ribonucleotide[c]
m510	NMN[c]
m511	NMN[p]
m512	Nitrite[p]
m513	Nitric oxide[c]
m514	O2[c]
m515	Superoxide anion[c]
m516	Oxaloacetate[c]
m517	Octanoyl-ACP (n-C8:0ACP)[c]
m518	Octanoyl-CoA (n-C8:0CoA)[c]
m519	Octadecanoyl-ACP (n-C18:0ACP)[c]
m520	octadecanoate (n-C18:0)[c]
m521	octadecanoate (n-C18:0)[p]
m522	octadecenoate (n-C18:1)[c]
m523	octadecenoate (n-C18:1)[p]
m524	octanoate (n-C8:0)[c]
m525	octanoate (n-C8:0)[p]
m526	all-trans-Octaprenyl diphosphate[c]
m527	cis-octadec-11-enoyl-[acyl-carrier protein] (n-C18:1)[c]
m528	Octadecenoyl-CoA (n-C18:1CoA)[c]
m529	2-Oxo-3-hydroxy-4-phosphobutanoate[c]
m530	Ornithine[c]
m531	Orotate[c]
m532	1,2-didodecanoyl-sn-glycerol 3-phosphate[c]
m533	1,2-didodecanoyl-sn-glycerol 3-phosphate[p]
m534	1,2-ditetradecanoyl-sn-glycerol 3-phosphate[c]
m535	1,2-ditetradecanoyl-sn-glycerol 3-phosphate[p]
m536	1,2-ditetradec-7-enoyl-sn-glycerol 3-phosphate[c]
m537	1,2-ditetradec-7-enoyl-sn-glycerol 3-phosphate[p]
m538	1,2-dihexadecanoyl-sn-glycerol 3-phosphate[c]
m539	1,2-dihexadecanoyl-sn-glycerol 3-phosphate[p]
m540	1,2-dihexadec-9-enoyl-sn-glycerol 3-phosphate[c]
m541	1,2-dihexadec-9-enoyl-sn-glycerol 3-phosphate[p]
m542	1,2-dioctadecanoyl-sn-glycerol 3-phosphate[c]
m543	1,2-dioctadecanoyl-sn-glycerol 3-phosphate[p]
m544	1,2-dioctadec-11-enoyl-sn-glycerol 3-phosphate[c]
m545	1,2-dioctadec-11-enoyl-sn-glycerol 3-phosphate[p]
m546	Phenylacetic acid[c]
m547	Palmitoyl-ACP (n-C16:0ACP)[c]
m548	Pantetheine 4'-phosphate[c]
m549	(R)-Pantoate[c]
m550	Adenosine 3',5'-bisphosphate[c]
m551	3'-Phosphoadenylyl sulfate[c]
m552	Pyridoxine 5'-phosphate[c]
m553	phosphatidylethanolamine (didodecanoyl, n-C12:0)[c]
m554	phosphatidylethanolamine (didodecanoyl, n-C12:0)[p]
m555	phosphatidylethanolamine (ditetradecanoyl, n-C14:0)[c]
m556	phosphatidylethanolamine (ditetradecanoyl, n-C14:0)[p]
m557	phosphatidylethanolamine (ditetradec-7-enoyl, n-C14:1)[c]
m558	phosphatidylethanolamine (ditetradec-7-enoyl, n-C14:1)[p]
m559	phosphatidylethanolamine (dihexadecanoyl, n-C16:0)[c]
m560	phosphatidylethanolamine (dihexadecanoyl, n-C16:0)[p]
m561	phosphatidylethanolamine (dihexadec-9enoyl, n-C16:1)[c]
m562	phosphatidylethanolamine (dihexadec-9enoyl, n-C16:1)[p]
m563	phosphatidylethanolamine (dioctadecanoyl, n-C18:0)[c]
m564	phosphatidylethanolamine (dioctadecanoyl, n-C18:0)[p]
m565	phosphatidylethanolamine (dioctadec-11-enoyl, n-C18:1)[c]
m566	phosphatidylethanolamine (dioctadec-11-enoyl, n-C18:1)[p]
m567	Phosphoenolpyruvate[c]
m568	Phosphatidylglycerol (didodecanoyl, n-C12:0)[c]
m569	Phosphatidylglycerol (didodecanoyl, n-C12:0)[p]
m570	Phosphatidylglycerol (ditetradecanoyl, n-C14:0)[c]
m571	Phosphatidylglycerol (ditetradecanoyl, n-C14:0)[p]
m572	Phosphatidylglycerol (ditetradec-7-enoyl, n-C14:1)[c]
m573	Phosphatidylglycerol (ditetradec-7-enoyl, n-C14:1)[p]
m574	Phosphatidylglycerol (dihexadecanoyl, n-C16:0)[c]
m575	Phosphatidylglycerol (dihexadecanoyl, n-C16:0)[p]
m576	Phosphatidylglycerol (dihexadec-9-enoyl, n-C16:1)[c]
m577	Phosphatidylglycerol (dihexadec-9-enoyl, n-C16:1)[p]
m578	Phosphatidylglycerol (dioctadecanoyl, n-C18:0)[c]
m579	Phosphatidylglycerol (dioctadecanoyl, n-C18:0)[p]
m580	Phosphatidylglycerol (dioctadec-11-enoyl, n-C18:1)[c]
m581	Phosphatidylglycerol (dioctadec-11-enoyl, n-C18:1)[p]
m582	Phosphatidylglycerophosphate (didodecanoyl, n-C12:0)[c]
m583	Phosphatidylglycerophosphate (didodecanoyl, n-C12:0)[p]
m584	Phosphatidylglycerophosphate (ditetradecanoyl, n-C14:0)[c]
m585	Phosphatidylglycerophosphate (ditetradecanoyl, n-C14:0)[p]
m586	Phosphatidylglycerophosphate (ditetradec-7-enoyl, n-C14:1)[c]
m587	Phosphatidylglycerophosphate (ditetradec-7-enoyl, n-C14:1)[p]
m588	Phosphatidylglycerophosphate (dihexadecanoyl, n-C16:0)[c]
m589	Phosphatidylglycerophosphate (dihexadecanoyl, n-C16:0)[p]
m590	Phosphatidylglycerophosphate (dihexadec-9-enoyl, n-C16:1)[c]
m591	Phosphatidylglycerophosphate (dihexadec-9-enoyl, n-C16:1)[p]
m592	Phosphatidylglycerophosphate (dioctadecanoyl, n-C18:0)[c]
m593	Phosphatidylglycerophosphate (dioctadecanoyl, n-C18:0)[p]
m594	Phosphatidylglycerophosphate (dioctadec-11-enoyl, n-C18:1)[c]
m595	Phosphatidylglycerophosphate (dioctadec-11-enoyl, n-C18:1)[p]
m596	Phenylacetyl-CoA[c]
m597	L-Phenylalanine[c]
m598	L-Phenylalanyl-tRNA(Phe)[c]
m599	O-Phospho-L-homoserine[c]
m600	Phenylpyruvate[c]
m601	O-Phospho-4-hydroxy-L-threonine[c]
m602	Phosphate[c]
m603	Phosphate[p]
m604	Pimeloyl-CoA[c]
m605	Palmitoyl-CoA (n-C16:0CoA)[c]
m606	(R)-Pantothenate[c]
m607	Propanoate[p]
m608	Propanoyl phosphate[c]
m609	Propanoyl-CoA[c]
m610	Guanosine 3',5'-bis(diphosphate)[c]
m611	Prephenate[c]
m612	Diphosphate[c]
m613	Phosphonate[p]
m614	5-Phospho-beta-D-ribosylamine[c]
m615	N-(5-Phospho-D-ribosyl)anthranilate[c]
m616	1-(5-Phosphoribosyl)-AMP[c]
m617	1-(5-Phosphoribosyl)-ATP[c]
m618	1-(5-Phosphoribosyl)-5-[(5-phosphoribosylamino)methylideneamino]imidazole-4-carboxamide[c]
m619	5-[(5-phospho-1-deoxyribulos-1-ylamino)methylideneamino]-1-(5-phosphoribosyl)imidazole-4-carboxamide[c]
m620	L-Proline[c]
m621	L-Proline[p]
m622	L-Prolinylglycine[c]
m623	L-Prolyl-tRNA(Pro)[c]
m624	5-Phospho-alpha-D-ribose 1-diphosphate[c]
m625	O-Phospho-L-serine[c]
m626	Pyridoxamine 5'-phosphate[c]
m627	Pyridoxamine[c]
m628	Pyridoxal 5'-phosphate[c]
m629	Pyridoxal[c]
m630	Pyridoxine[c]
m631	Pyruvate[c]
m632	Ubiquinone-8[c]
m633	Ubiquinol-8[c]
m634	Quinolinate[c]
m635	alpha-D-Ribose 1-phosphate[c]
m636	alpha-D-Ribose 5-phosphate[c]
m637	D-Ribulose[c]
m638	D-Ribose[c]
m639	Riboflavin[c]
m640	L-Rhamnulose 1-phosphate[c]
m641	L-Rhamnulose[c]
m642	L-Rhamnose[c]
m643	D-Ribulose 5-phosphate[c]
m644	L-Ribulose 5-phosphate[c]
m645	Sedoheptulose 7-phosphate[c]
m646	O-Succinylbenzoyl-CoA[c]
m647	D-Serine[c]
m648	L-Serine[c]
m649	L-Seryl-tRNA(Sec)[c]
m650	L-Seryl-tRNA(Ser)[c]
m651	Shikimate 5-phosphate[c]
m652	Shikimate[c]
m653	N-Succinyl-LL-2,6-diaminoheptanedioate[c]
m654	N-Succinyl-2-L-amino-6-oxoheptanedioate[c]
m655	Sulfite[c]
m656	Sulfate[c]
m657	Spermidine[c]
m658	Spermidine[p]
m659	Succinate semialdehyde-thiamin diphosphate anion[c]
m660	Stearoyl-CoA (n-C18:0CoA)[c]
m661	Succinate[c]
m662	Succinate[p]
m663	Succinyl-CoA[c]
m664	O-Succinyl-L-homoserine[c]
m665	trans-3-cis-11-vacceoyl-[acyl-carrier protein][c]
m666	trans-3-cis-5-dodecenoyl-[acyl-carrier protein][c]
m667	trans-3-cis-7-myristoleoyl-[acyl-carrier protein][c]
m668	trans-3-cis-9-palmitoleoyl-[acyl-carrier protein][c]
m669	D-Tagatose 6-phosphate[c]
m670	D-Tagatose 1,6-biphosphate[c]
m671	D-Tagaturonate[c]
m672	Tetradecanoyl-CoA (n-C14:0CoA)[c]
m673	trans-Dodec-2-enoyl-[acyl-carrier protein][c]
m674	cis-tetradec-7-enoyl-[acyl-carrier protein] (n-C14:1)[c]
m675	trans-Dec-2-enoyl-[acyl-carrier protein][c]
m676	Tetradecenoyl-CoA (n-C14:1CoA)[c]
m677	2,3,4,5-Tetrahydrodipicolinate[c]
m678	trans-Hex-2-enoyl-[acyl-carrier protein][c]
m679	5,6,7,8-Tetrahydrofolate[c]
m680	Thiamin monophosphate[c]
m681	Thiamine diphosphate[c]
m682	L-Threonine[c]
m683	L-Threonyl-tRNA(Thr)[c]
m684	Thymidine[c]
m685	Thymidine[p]
m686	trans-Tetradec-2-enoyl-[acyl-carrier protein][c]
m687	trans-Oct-2-enoyl-[acyl-carrier protein][c]
m688	trans-octadec-2-enoyl-[acyl-carrier protein][c]
m689	trans-Hexadec-2-enoyl-[acyl-carrier protein][c]
m690	Oxidized thioredoxin[c]
m691	Reduced thioredoxin[c]
m692	alpha,alpha'-Trehalose 6-phosphate[c]
m693	tRNA(Ala)[c]
m694	tRNA(Arg)[c]
m695	tRNA(Asn)[c]
m696	tRNA(Asp)[c]
m697	tRNA(Cys)[c]
m698	tRNA(Gln)[c]
m699	tRNA (Glu)[c]
m700	tRNA(His)[c]
m701	tRNA(Ile)[c]
m702	tRNA(Leu)[c]
m703	tRNA(Lys)[c]
m704	tRNA(Met)[c]
m705	tRNA(Phe)[c]
m706	tRNA(Pro)[c]
m707	tRNA(SeCys)[c]
m708	tRNA(Ser)[c]
m709	tRNA(Thr)[c]
m710	tRNA(Trp)[c]
m711	tRNA(Tyr)[c]
m712	tRNA(Val)[c]
m713	L-Tryptophan[c]
m714	L-Tryptophanyl-tRNA(Trp)[c]
m715	tetradecanoate (n-C14:0)[c]
m716	tetradecanoate (n-C14:0)[p]
m717	tetradecenoate (n-C14:1)[c]
m718	tetradecenoate (n-C14:1)[p]
m719	L-Tyrosine[c]
m720	L-Tyrosyl-tRNA(Tyr)[c]
m721	UDP-2,3-bis(3-hydroxytetradecanoyl)glucosamine[c]
m722	UDP-3-O-(3-hydroxytetradecanoyl)-N-acetylglucosamine[c]
m723	UDP-3-O-(3-hydroxytetradecanoyl)-D-glucosamine[c]
m724	Undecaprenyl-diphospho-N-acetylmuramoyl-(N-acetylglucosamine)-L-ala-D-glu-meso-2,6-diaminopimeloyl-D-ala-D-ala[c]
m725	UDP-N-acetyl-3-O-(1-carboxyvinyl)-D-glucosamine[c]
m726	UDP-N-acetyl-D-glucosamine[c]
m727	UDP-N-acetyl-D-mannosamine[c]
m728	UDP-N-acetyl-D-mannosaminouronate[c]
m729	Undecaprenyl-diphospho-N-acetylmuramoyl-L-alanyl-D-glutamyl-meso-2,6-diaminopimeloyl-D-alanyl-D-alanine[c]
m730	UDP-N-acetylmuramoyl-L-alanine[c]
m731	UDP-N-acetylmuramoyl-L-alanyl-D-glutamate[c]
m732	UDP-N-acetylmuramate[c]
m733	Undecaprenyl diphosphate[c]
m734	Undecaprenyl diphosphate[p]
m735	Undecaprenyl phosphate[c]
m736	Undecaprenyl phosphate[p]
m737	uridine 5''-diphospho-{beta}-4-deoxy-4-amino-L-arabinose[c]
m738	UDP-4-keto-pyranose[c]
m739	UDP[c]
m740	UDPglucose[c]
m741	UDPgalactose[c]
m742	UDP-D-glucuronate[c]
m743	UDP-N-acetylmuramoyl-L-alanyl-D-gamma-glutamyl-meso-2,6-diaminopimelate[c]
m744	UDP-N-acetylmuramoyl-L-alanyl-D-glutamyl-meso-2,6-diaminopimeloyl-D-alanyl-D-alanine[c]
m745	UDP-N-acetylmuramoyl-L-alanyl-D-gamma-glutamyl-meso-2,6-diaminopimelate-D-alanine[c]
m746	UMP[c]
m747	Undecaprenyl diphospho N-acetyl-glucosamine[c]
m748	Uracil[c]
m749	Uracil[p]
m750	Uridine[c]
m751	Uridine[p]
m752	UTP[c]
m753	L-Valine[c]
m754	L-Valyl-tRNA(Val)[c]
m755	Xanthine[c]
m756	Xanthine[p]
m757	Xanthosine 5'-phosphate[c]
m758	XTP[c]
m759	Xanthosine[c]
m760	Xanthosine[p]
m761	D-Xylulose 5-phosphate[c]
m762	D-Xylose[c]
m763	D-Xylulose[c]
m764	L-Xylulose[c]
m765	Zinc[c]
m766	Zinc[p]
m767	Acetate[b]
m768	N-Acetyl-D-glucosamine[b]
m769	N-Acetyl-D-mannosamine[b]
m770	N-Acetylmuramate[b]
m771	D-Arabinose[b]
m772	CO2[b]
m773	D-Fructose 6-phosphate[b]
m774	Formate[b]
m775	D-Fructose[b]
m776	D-Fructuronate[b]
m777	L-Fucose[b]
m778	D-Galactose[b]
m779	D-Galacturonate[b]
m780	D-Glucosamine[b]
m781	D-Glucose[b]
m782	D-Gluconate[b]
m783	D-Glucarate[b]
m784	D-Glucuronate[b]
m785	H2O[b]
m786	Hydrogen sulfide[b]
m787	D-Lactate[b]
m788	Lactose[b]
m789	Maltose[b]
m790	Maltohexaose[b]
m791	Maltopentaose[b]
m792	Maltotriose[b]
m793	D-Mannose[b]
m794	Melibiose[b]
m795	Ammonium[b]
m796	O2[b]
m797	Phosphate[b]
m798	alpha-D-Ribose 5-phosphate[b]
m799	D-Ribose[b]
m800	L-Rhamnose[b]
m801	Sulfate[b]
m802	Succinate[b]
m803	Sucrose[b]
m804	Trehalose[b]
m805	D-Xylose[b]
m806	L-Xylulose[b]
m807	Acetate[e]
m808	N-Acetyl-D-glucosamine[e]
m809	N-Acetyl-D-mannosamine[e]
m810	N-Acetylmuramate[e]
m811	silver[e]
m812	D-Arabinose[e]
m813	CO2[e]
m814	Co2+[e]
m815	Cu+[e]
m816	L-Cysteine[e]
m817	Formate[e]
m818	D-Fructose[e]
m819	D-Fructuronate[e]
m820	L-Fucose[e]
m821	D-Galactose[e]
m822	D-Galacturonate[e]
m823	D-Glucosamine[e]
m824	D-Glucose[e]
m825	D-Gluconate[e]
m826	D-Glucarate[e]
m827	D-Glucuronate[e]
m828	H2[e]
m829	H2O[e]
m830	Hydrogen sulfide[e]
m831	H+[e]
m832	D-Lactate[e]
m833	Lactose[e]
m834	Maltose[e]
m835	Maltohexaose[e]
m836	Maltopentaose[e]
m837	Maltotriose[e]
m838	D-Mannose[e]
m839	Melibiose[e]
m840	Ammonium[e]
m841	O2[e]
m842	Phosphate[e]
m843	D-Ribose[e]
m844	L-Rhamnose[e]
m845	Sulfate[e]
m846	Succinate[e]
m847	Sucrose[e]
m848	Trehalose[e]
m849	D-Xylose[e]
m850	L-Xylulose[e]
m851	Pyruvate[b]
m852	D-Glucose 6-phosphate[b]
m853	Acetate[p]
m854	(S)-Methylmalonyl-CoA[c]
m855	Propionyladenylate[c]
m856	Propanoate[c]
m857	D-Erythrose 4-phosphate[b]
m858	Acetyl-CoA[b]
m859	2-Oxoglutarate[b]
m860	Succinyl-CoA[b]
m861	Oxaloacetate[b]
m862	biomass_bth[b]
m863	biomass_bth[e]
m864	biomass_bth[c]
m865	Glyceraldehyde 3-phosphate[b]
m866	3-Phospho-D-glyceroyl phosphate[b]
m867	Phosphoenolpyruvate[b]
m868	Sulfate[p]
m869	Hydrogen sulfide[p]
m870	(R)-2-Methylmalate[c]
m871	2-Methylmaleate[c]
m872	D-erythro-3-Methylmalate[c]
m873	3-(4-Hydroxyphenyl)pyruvate[c]
m874	Orotidine 5'-phosphate[c]
m875	D-Glucosamine 1-phosphate[c]
m876	N-Acetyl-D-glucosamine 1-phosphate[c]
m877	Dihydroneopterin monophosphate[c]
m878	Dihydroneopterin[c]
m879	6-hydroxymethyl dihydropterin[c]
m880	Glycolaldehyde[c]
m881	CDP-1,2-didodecanoylglycerol[c]
m882	CDP-1,2-ditetradecanoylglycerol[c]
m883	CDP-1,2-ditetradec-7-enoylglycerol[c]
m884	CDP-1,2-dihexadecanoylglycerol[c]
m885	CDP-1,2-dihexadec-9-enoylglycerol[c]
m886	CDP-1,2-dioctadecanoylglycerol[c]
m887	CDP-1,2-dioctadec-11-enoylglycerol[c]
m888	phosphatidylserine (didodecanoyl, n-C12:0)[c]
m889	phosphatidylserine (ditetradecanoyl, n-C14:0)[c]
m890	phosphatidylserine (ditetradec-7-enoyl, n-C14:1)[c]
m891	phosphatidylserine (dihexadecanoyl, n-C16:0)[c]
m892	phosphatidylserine (dihexadec-9-enoyl, n-C16:1)[c]
m893	phosphatidylserine (dioctadecanoyl, n-C18:0)[c]
m894	phosphatidylserine (dioctadec-11-enoyl, n-C18:1)[c]
m895	1-dodecanoyl-sn-glycerol 3-phosphate[c]
m896	1-tetradecanoyl-sn-glycerol 3-phosphate[c]
m897	1-tetradec-7-enoyl-sn-glycerol 3-phosphate[c]
m898	1-hexadecanoyl-sn-glycerol 3-phosphate[c]
m899	1-hexadec-9-enoyl-sn-glycerol 3-phosphate[c]
m900	1-octadecanoyl-sn-glycerol 3-phosphate[c]
m901	1-octadec-11-enoyl-sn-glycerol 3-phosphate[c]
m902	Glycolaldehyde[b]
m903	Fdred[c]
m904	Fdox[c]
m905	H2[c]
m906	H2[b]
m907	Propanoate[e]
m908	Propanoate[b]
m909	2-(alpha-Hydroxyethyl)thiamine diphosphate[c]
m910	S-Ribosyl-L-homocysteine[c]
m911	H2O2[c]
m912	Oxidized glutathione[c]
m913	Reduced glutathione[c]
m914	N-Acetyl-D-mannosamine[c]
m915	(3S)-3,6-Diaminohexanoate[c]
m916	D-4-Hydroxy-2-oxoglutarate[c]
m917	Thiamin triphosphate[c]
m918	Thiamine[c]
m919	3-Phosphonopyruvate[c]
m920	N6-(L-1,3-Dicarboxypropyl)-L-lysine[c]
m921	Sucrose[c]
m922	3-Sulfino-L-alanine[c]
m923	sulfur dioxide[c]
m924	CDP-D-Glucose[c]
m925	Raffinose[c]
m926	1-Methylhistidine[c]
m927	Carnosine[c]
m928	Urocanate[c]
m929	Butanoyl-CoA[c]
m930	Butanoylphosphate[c]
m931	N-Acetyl-D-glucosamine[c]
m932	O-Acetyl-L-homoserine[c]
m933	Epimelibiose[c]
m934	D-Mannose[c]
m935	5'-Methylthioadenosine[c]
m936	5-Methylthio-D-ribose[c]
m937	Butanoic acid[c]
m938	Dihydrolipoamide[c]
m939	Lipoamide[c]
m940	Phosphatidate[c]
m941	CDP-diacylglycerol[c]
m942	Homocarnosine[c]
m943	Phosphatidylglycerol[c]
m944	Cardiolipin[c]
m945	D-Glucono-1,5-lactone 6-phosphate[c]
m946	Starch[e]
m947	Dextrin[e]
m948	Amylose[e]
m949	Acyl-CoA[c]
m950	1-Acyl-sn-glycerol 3-phosphate[c]
m951	5-Formyltetrahydrofolate[c]
m952	5-Formiminotetrahydrofolate[c]
m953	Tetrahydrofolate[c]
m954	N-Formimino-L-glutamate[c]
m955	4-Imidazolone-5-propanoate[c]
m956	dTDP-glucose[c]
m957	Indoleglycerol phosphate[c]
m958	CDP-4-dehydro-6-deoxy-D-glucose[c]
m959	(R)-S-Lactoylglutathione[c]
m960	Glutathione[c]
m961	D-Glyceraldehyde[c]
m962	Deoxyribose[c]
m963	L-2-Amino-6-oxoheptanedioate[c]
m964	dTDP-6-deoxy-L-mannose[c]
m965	Cellulose[e]
m966	3-(2-Aminoethyl)-1H-indol-5-ol[c]
m967	5-Methoxytryptamine[c]
m968	Melibiitol[c]
m969	D-Sorbitol[c]
m970	Pantetheine[c]
m971	Pantothenate[c]
m972	2-Acetolactate[c]
m973	N-Formyl-L-glutamate[c]
m974	6-Carboxyhexanoyl-CoA[c]
m975	Sorbitol 6-phosphate[c]
m976	Sorbose 1-phosphate[c]
m977	trans-4-Hydroxy-L-proline[c]
m978	L-1-Pyrroline-3-hydroxy-5-carboxylate[c]
m979	D-Galactosyl-1,4-beta-D-glucosylceramide[c]
m980	Glucosylceramide[c]
m981	2-Carboxy-2,5-dihydro-5-oxofuran-2-acetate[c]
m982	2-Oxo-2,3-dihydrofuran-5-acetate[c]
m983	Butanal[c]
m984	1-Butanol[c]
m985	Selenide[c]
m986	Selenocysteine[c]
m987	Stachyose[c]
m988	Dihydrolipoylprotein[c]
m989	Lipoylprotein[c]
m990	N-Methyltyramine[c]
m991	Hordenine[c]
m992	Xanthurenic acid[c]
m993	8-Methoxykynurenate[c]
m994	N-Acetylneuraminate[c]
m995	Galactosylceramide[c]
m996	GM4[c]
m997	Digalactosylceramide[c]
m998	2-Succinylbenzoate[c]
m999	2-Succinylbenzoyl-CoA[c]
m1000	Phosphonoacetaldehyde[c]
m1001	N-Acetylmuramoyl-Ala[c]
m1002	N-Acetyl-D-muramoate[c]
m1003	(2-Aminoethyl)phosphonate[c]
m1004	2-Amino-4-hydroxy-6-(erythro-1,2,3-trihydroxypropyl)dihydropteridine[c]
m1005	Triphosphate[c]
m1006	6-Pyruvoyltetrahydropterin[c]
m1007	5'-Phosphoribosylglycinamide[c]
m1008	5'-Phosphoribosyl-N-formylglycinamide[c]
m1009	Acetoacetyl-[acp][c]
m1010	1-Alkyl-sn-glycero-3-phosphate[c]
m1011	2-Acyl-1-alkyl-sn-glycero-3-phosphate[c]
m1012	5-Dehydro-4-deoxy-D-glucuronate[c]
m1013	(4S)-4,6-Dihydroxy-2,5-dioxohexanoate[c]
m1014	Carboxybiotin-carboxyl-carrier protein[c]
m1015	Holo-[carboxylase][c]
m1016	N-((R)-Pantothenoyl)-L-cysteine[c]
m1017	(R)-4'-Phosphopantothenoyl-L-cysteine[c]
m1018	Butyryl-[acp][c]
m1019	Digalactosyl-diacylglycerol[c]
m1020	1,2-Diacyl-3-beta-D-galactosyl-sn-glycerol[c]
m1021	3alpha,7alpha-Dihydroxy-5beta-cholestanoyl-CoA[c]
m1022	3alpha,7alpha-Dihydroxy-5beta-cholest-24-enoyl-CoA[c]
m1023	1-(5'-Phosphoribosyl)-5-amino-4-imidazolecarboxamide[c]
m1024	1-(5'-Phosphoribosyl)-5-formamido-4-imidazolecarboxamide[c]
m1025	3alpha,7alpha,12alpha-Trihydroxy-5beta-cholestanoyl-CoA[c]
m1026	3alpha,7alpha,12alpha-Trihydroxy-5beta-cholest-24-enoyl-CoA[c]
m1027	trans-Dodec-2-enoyl-[acp][c]
m1028	2-Hydroxyestradiol-17beta[c]
m1029	2-Methoxyestradiol-17beta[c]
m1030	3-Ketolactose[c]
m1031	3-Keto-beta-D-galactose[c]
m1032	Sulfatide[c]
m1033	Thiosulfate[c]
m1034	Thioredoxin[c]
m1035	Thioredoxin disulfide[c]
m1036	N-Acylsphingosine[c]
m1037	CMP-2-aminoethylphosphonate[c]
m1038	Ceramide 2-aminoethylphosphonate[c]
m1039	Se-Adenosylselenohomocysteine[c]
m1040	Selenohomocysteine[c]
m1041	Cyanoglycoside[c]
m1042	Cyanohydrin[c]
m1043	cis-beta-D-Glucosyl-2-hydroxycinnamate[c]
m1044	cis-2-Hydroxycinnamate[c]
m1045	Biotinyl-5'-AMP[c]
m1046	Apo-[carboxylase][c]
m1047	Lauroyl-KDO2-lipid IV(A)[c]
m1048	Di[3-deoxy-D-manno-octulosonyl]-lipid IV(A)[c]
m1049	Aquacob(III)alamin[c]
m1050	2-Hydroxypropylphosphonate[c]
m1051	Methylcobalamin[c]
m1052	Ethylene oxide[c]
m1053	Melibiose[c]
m1054	2-Demethylmenaquinone[c]
m1055	D-Glyceraldehyde 3-phosphate[c]
m1056	Globotriaosylceramide[c]
m1057	Lactosylceramide[c]
m1058	Neohancoside[c]
m1059	L-Allothreonine[c]
m1060	4,6-Dideoxy-4-oxo-dTDP-D-glucose[c]
m1061	Phytyl diphosphate[c]
m1062	2-Phytyl-1,4-naphthoquinone[c]
m1063	1-(4'-Hydroxyphenyl)ethanol[c]
m1064	4'-Hydroxyacetophenone[c]
m1065	Coproporphyrinogen III[c]
m1066	Protoporphyrinogen IX[c]
m1067	Naphthyl-2-methyl-succinyl-CoA[c]
m1068	Naphthyl-2-methylene-succinyl-CoA[c]
m1069	5(S)-HPETE[c]
m1070	Glutathione disulfide[c]
m1071	5(S)-HETE[c]
m1072	15(S)-HPETE[c]
m1073	(15S)-15-Hydroxy-5,8,11-cis-13-trans-eicosatetraenoate[c]
m1074	13(S)-HODE[c]
m1075	13-OxoODE[c]
m1076	1D-myo-Inositol 3-phosphate[c]
m1077	Glycerol[c]
m1078	Enzyme N6-(dihydrolipoyl)lysine[c]
m1079	Enzyme N6-(lipoyl)lysine[c]
m1080	(2E)-Octadecenoyl-[acp][c]
m1081	Octadecanoyl-[acyl-carrier protein][c]
m1082	Protein N6-(octanoyl)lysine[c]
m1083	Sulfur[c]
m1084	Protein N6-(lipoyl)lysine[c]
m1085	Lipoyl-[acp][c]
m1086	Lipoate[c]
m1087	Lipoyl-AMP[c]
m1088	5-Methylhex-4-enoyl-CoA[c]
m1089	(2E)-5-Methylhexa-2,4-dienoyl-CoA[c]
m1090	5'-Deoxy-5-fluorocytidine[c]
m1091	5'-Deoxy-5-fluorouridine[c]
m1092	5-Fluorouridine[c]
m1093	5-Fluorouridine monophosphate[c]
m1094	6-Thioxanthine 5'-monophosphate[c]
m1095	6-Thioguanosine monophosphate[c]
m1096	5'-Deoxyadenosine[c]
m1097	ADP-glucose[c]
m1098	Amylose[c]
m1099	Arabinan[b]
m1100	Arabinan[e]
m1101	Arabinogalactan[b]
m1102	Arabinogalactan[e]
m1103	Galactan[b]
m1104	Galactan[e]
m1105	Homogalacturonan[b]
m1106	Homogalacturonan[e]
m1107	Rhamnogalacturonan[b]
m1108	Rhamnogalacturonan[e]
m1109	Dextran[b]
m1110	Dextran[e]
m1111	Inulin[b]
m1112	Inulin[e]
m1113	Levan[b]
m1114	Levan[e]
m1115	Mucin O-glycan[b]
m1116	Mucin O-glycan[e]
m1117	Mannan[b]
m1118	Mannan[e]
m1119	Chondroitin sulphate[b]
m1120	Chondroitin sulphate[e]
m1121	Hyaluronan[b]
m1122	Hyaluronan[e]
m1123	Amylopectin[b]
m1124	Amylopectin[e]
m1125	Pullulan[b]
m1126	Pullulan[e]
m1127	N-Acetyl-D-galactosamine[c]
m1128	Heparin[b]
m1129	Heparin[e]
m1130	Glycogen[b]
m1131	Glycogen[e]
m1132	D-Ribulose 1-phosphate[c]
m1133	L-Xylulose 1-phosphate[c]
m1134	D-Glucosamine[c]
m1135	Trehalose[c]
m1136	2-Fucosyllactose (HMO, PMID:11425797)[e]
m1137	3-Fucosyllactose (HMO, PMID:11425797)[e]
m1138	Cholate[c]
m1139	3alpha,12alpha-Dihydroxy-7-oxo-5beta-cholanate[c]
m1140	2-keto-3-deoxy-D-glycero-D-galactononic acid 9-phosphate[c]
m1141	(R)-Acetoin[c]
m1142	Adenosylcobalamin[e]
m1143	Agmatine[c]
m1144	N-Carbamoylputrescine[c]
m1145	de-Fuc form of PA6 (w/o peptide linkage)[e]
m1146	de-Fuc, reducing GlcNAc removed form of PA6 (w/o peptide linkage)[e]
m1147	N,N-diacetylchitobiose[e]
m1148	de-Fuc, reducing GlcNAc removed, de-Sia, de-Gal form of PA6 (w/o peptide linkage)[e]
m1149	(alpha-D-mannosyl)2-beta-D-mannosyl-N-acetylglucosamine[e]
m1150	L-alanyl-L-aspartate[c]
m1151	L-alanyl-L-aspartate[e]
m1152	L-alanyl-L-glutamine[c]
m1153	L-alanyl-L-glutamine[e]
m1154	L-alanyl-L-glutamate[c]
m1155	L-alanyl-L-glutamate[e]
m1156	L-alanylglycine[c]
m1157	L-alanylglycine[e]
m1158	L-alanyl-L-histidine[c]
m1159	L-alanyl-L-histidine[e]
m1160	L-alanyl-L-leucine[c]
m1161	L-alanyl-L-leucine[e]
m1162	L-alanyl-L-threonine[c]
m1163	L-alanyl-L-threonine[e]
m1164	Ethanol[c]
m1165	(R)-Propane-1,2-diol[c]
m1166	L-Prolinylglycine[e]
m1167	Glycine[e]
m1168	L-Proline[e]
m1169	L-Arabinose[e]
m1170	L-Arabinose[c]
m1171	L-argininyl-L-arginine[c]
m1172	L-argininyl-L-arginine[e]
m1173	Urea[c]
m1174	L-Arginine[e]
m1175	beta-1,4-mannose-N-acetylglucosamine[e]
m1176	cellobiose[c]
m1177	Calcium[e]
m1178	Carnosine[e]
m1179	Cob(I)alamin[e]
m1180	Inorganic triphosphate[c]
m1181	Cys-Gly[e]
m1182	choline phosphate(1-)[c]
m1183	CDPcholine[c]
m1184	Choline sulfate[c]
m1185	Choline[c]
m1186	2-keto-3-deoxy-D-glycero-D-galactononic acid[c]
m1187	CMP-3-deoxy-D-glycero-D-galacto-nonulosonic acid[c]
m1188	Capsule polysaccharide (B.thetaiotaomicron specific)[c]
m1189	Capsule polysaccharide (B.thetaiotaomicron specific)[e]
m1190	Dimer GalNAc4S-GlcA[e]
m1191	Dimer GalNAc-GlcA[e]
m1192	Dimer GalNAc4S-IdoA2S[e]
m1193	Dimer GalNAc-IdoA2S[e]
m1194	Dimer GalNAc6S-GlcA[e]
m1195	Carboxyspermidine[c]
m1196	crotonobetaine[e]
m1197	Chloride[e]
m1198	Chloride[c]
m1199	2-Deoxy-D-gluconate[c]
m1200	3-Dehydro-2-deoxy-D-gluconate[c]
m1201	4-(B-D-ribofuranosyl)aminobenzene 5-phosphate[c]
m1202	7,8-dihydropterin-6-ylmethyl-4-(B-D-ribofuranosyl) aminobenzene 5- phosphate[c]
m1203	Geranyl diphosphate[c]
m1204	2-Octaprenyl-3-methyl-5-hydroxy-6-methoxy-1,4-benzoquinol[c]
m1205	L-Fucose 1-phosphate[c]
m1206	Fatty acid (Anteiso-C15:0)[c]
m1207	fa4coa,Anteiso-C15:0 CoA Anteisopentadecanoyl-CoA[c]
m1208	Fatty acid (Anteiso-C17:0)[c]
m1209	fa12coa,Anteiso-C17:0 CoA Anteisoheptadecanoyl-CoA[c]
m1210	Fatty acid (Iso-C14:0)[c]
m1211	fa1coa,Iso-C14:0 CoA Isotetradecanoyl-CoA[c]
m1212	Fatty acid (Iso-C15:0)[c]
m1213	fa3coa,Iso-C15:0 CoA Isopentadecanoyl-CoA[c]
m1214	Fatty acid (iso-C16:0)[c]
m1215	fa6coa,Iso-C16:0 CoA Isohexadecanoyl-CoA[c]
m1216	Fatty acid (Iso-C17:0)[c]
m1217	fa11coa, Iso-C17:0 CoA Isoheptadecanoyl-CoA[c]
m1218	Fe2+[e]
m1219	Fe(III)dicitrate[e]
m1220	Fe3+[c]
m1221	Fe3+[e]
m1222	Geranylgeranyl diphosphate[c]
m1223	Levanbiose[c]
m1224	PA6[e]
m1225	de-Fuc form of PA6[e]
m1226	Lacto-N-neotetraose (HMO, PMID:11425797)[e]
m1227	Lacto-N-tetraose (HMO, PMID:11425797)[e]
m1228	de-Fuc, reducing GlcNAc removed, de-Sia form of PA6 (w/o peptide linkage)[e]
m1229	Product IDOURASE_HS3, Gal-Gal-Xyl-L-Ser (protein)[e]
m1230	Undegradable product GALASE_HS, Xyl-L-Ser (protein)[e]
m1231	F1alpha[e]
m1232	Core 6[e]
m1233	T antigen (core 1)[e]
m1234	Tn antigen[e]
m1235	Core 8[e]
m1236	beta D-glucose[c]
m1237	N-Acetyl-D-galactosamine[e]
m1238	protein-linked serine or threonine residue (O-glycosylation site)[e]
m1239	Core 5[e]
m1240	Core 7[e]
m1241	D-Galactonate[c]
m1242	Glucosamine 2,6-sulfate[e]
m1243	Product AS3TASE_HS1, GlcN2S-GlcA-GlcN2S[e]
m1244	Product GAM2STASE_HS2, GlcN-GlcA-GlcN[e]
m1245	Product AS3TASE_HS2, GlcN2S-IdoA-GlcNAc-GlcA-Gal-Gal-Xyl-L-Ser (protein)[e]
m1246	Product GAM2STASE_HS3, GlcN-IdoA-GlcNAc-GlcA-Gal-Gal-Xyl-LSer (protein)[e]
m1247	glycocholate[c]
m1248	all-trans-Pentaprenyl diphosphate[c]
m1249	hyaluronan degradation product 1[e]
m1250	hyaluronan biosynthesis, precursor 1[e]
m1251	Product GLCNACASE_HS2, GlcA-GlcNAc-IdoA-Gal-Gal-Xyl-L-Ser (protein)[e]
m1252	Product GLCAASE_HS, GlcNAc-IdoA-Gal-Gal-Xyl-L-Ser (protein)[e]
m1253	Product GLCNACASE_HS3, IdoA-Gal-Gal-Xyl-L-Ser (protein)[e]
m1254	GlcNAc-alpha-1,4-Core 2[e]
m1255	Core 2[e]
m1256	GlcNAc-alpha-1,4-Core 1[e]
m1257	Core 4[e]
m1258	Core 3[e]
m1259	Glycyl-L-asparagine[e]
m1260	Glycyl-L-asparagine[c]
m1261	Glycyl-L-aspartate[e]
m1262	Glycyl-L-aspartate[c]
m1263	Glycine betaine[e]
m1264	Glycine betaine[c]
m1265	Glycyl-L-glutamine[e]
m1266	Glycyl-L-glutamine[c]
m1267	Glycyl-L-glutamate[e]
m1268	Glycyl-L-glutamate[c]
m1269	Glycyl-glycine[e]
m1270	Glycyl-glycine[c]
m1271	Glycylleucine[e]
m1272	L-Leucine[e]
m1273	Glycylleucine[c]
m1274	Glycyl-L-methionine[e]
m1275	Glycyl-L-methionine[c]
m1276	Glycylphenylalanine[e]
m1277	Glycylphenylalanine[c]
m1278	Glycylproline[e]
m1279	Glycylproline[c]
m1280	Glycyl-L-tyrosine[e]
m1281	Glycyl-L-tyrosine[c]
m1282	D-Glycero-D-manno-heptose 1,7-bisphosphate[c]
m1283	D-Glycero-D-manno-heptose 1-phosphate[c]
m1284	sn-Glycero-3-phosphocholine[c]
m1285	sn-Glycero-3-phosphoethanolamine[c]
m1286	Ethanolamine[c]
m1287	Glycerophosphoglycerol[c]
m1288	Protoheme[e]
m1289	Protoheme[c]
m1290	all-trans-Heptaprenyl diphosphate[c]
m1291	all-trans-Hexaprenyl diphosphate[c]
m1292	Reduced ferredoxin[c]
m1293	Oxidized ferredoxin[c]
m1294	Kestopentaose (4 fru, 1 glc inulin-type fructo-oligosaccharide)[e]
m1295	Dimer GalNAc-IdoA[e]
m1296	Product 2 HEPARL1_e, IdoA2S-GlcN2,6diS-IdoA2S-GlcNAc3S-GlcAGal- Gal-Xyl-L-Ser (protein)[e]
m1297	Product IS2TASE_HS1, IdoA-GlcN2,6diS-IdoA-GlcNAc3S-GlcA-Gal- Gal-Xyl-L-Ser (protein)[e]
m1298	Kestose (2 fru, 1 glc inulin-type fructo-oligosaccharide)[e]
m1299	Kestotetraose (3 fru, 1 glc inulin-type fructo-oligosaccharide)[e]
m1300	potassium[e]
m1301	Lactodifucotetraose (HMO, PMID:11425797)[e]
m1302	Lacto-N-difucohexaose (HMO, PMID:11425797)[e]
m1303	Lacto-N-fucopentaose (HMO, PMID:11425797)[e]
m1304	L-Lactate[c]
m1305	Leucylglycine[e]
m1306	Leucylglycine[c]
m1307	Leucylleucine[e]
m1308	Leucylleucine[c]
m1309	Levantetraose[e]
m1310	Levantriose[e]
m1311	Levanbiose[e]
m1312	Laminaribiose[e]
m1313	laminarin (n=30 repeat units, beta -1,3 glc)[e]
m1314	1,5-Diaminopentane[c]
m1315	L-Lysine[e]
m1316	Malonyl-CoA methyl ester[c]
m1317	Mannobiose (beta-1,4)[e]
m1318	mannotriose (beta-1,4)[e]
m1319	mannotetraose[e]
m1320	mannotriose (beta-1,4)[c]
m1321	mannopentaose[e]
m1322	L-methionyl-L-alanine[c]
m1323	L-methionyl-L-alanine[e]
m1324	L-Methionine[e]
m1325	magnesium[e]
m1326	Maltoheptaose[e]
m1327	Sodium[e]
m1328	Putrescine[c]
m1329	Sialyllacto-N-tetraose (HMO, PMID: 17002410)[e]
m1330	N-Acetylneuraminate[e]
m1331	2-Octaprenyl-6-hydroxyphenol[c]
m1332	2-Octaprenyl-6-methoxyphenol[c]
m1333	Oligofructose, polymerization average 4 units of beta-2,1-fructose per chain[e]
m1334	Ornithine[e]
m1335	beta D-Glucose 1-phosphate[c]
m1336	beta-D-glucose 6-phosphate[c]
m1337	L-phenylalanyl-L-arginine[c]
m1338	L-phenylalanyl-L-arginine[e]
m1339	Undecaprenyl-diphospho-N-acetylmuramoyl-(N-acetylglucosamine)-L-ala- D-glu-meso-2,6-diaminopimeloyl-D-ala-D-ala[c]
m1340	Peptidoglycan subunit of Escherichia coli[c]
m1341	Putrescine[e]
m1342	sialyl-Tn antigen[e]
m1343	disialyl-T antigen[e]
m1344	sialyl-T antigen[e]
m1345	Spermidine[e]
m1346	taurocholic acid[c]
m1347	Taurine[c]
m1348	UDP-L-iduronate[c]
m1349	Pseudouridine 5-phosphate[c]
m1350	Zinc[e]
m1351	Citrate[e]
m1352	monofucosyl-monosialyl-lacto-N-hexaose (HMO, PMID: 17002410)[e]

## Sheet: Bth-Ere
REPORTER METABOLITES USING TEST TYPE: all								REPORTER METABOLITES USING TEST TYPE: only up								REPORTER METABOLITES USING TEST TYPE: only down
ID	NAME	Z-SCORE	P-VALUE	NUMBER OF NEIGHBOURS	AVERAGE Z-SCORE	STD Z-SCORE		ID	NAME	Z-SCORE	P-VALUE	NUMBER OF NEIGHBOURS	AVERAGE Z-SCORE	STD Z-SCORE		ID	NAME	Z-SCORE	P-VALUE	NUMBER OF NEIGHBOURS	AVERAGE Z-SCORE	STD Z-SCORE
m829	H2O	7.6873	7.5495e-15	320	0.95196	1.3006		m1126	Pullulan	6.9551	1.7611e-12	7	3.8055	0.40763		m140	ADP	3.3691	0.00037708	52	0.35391	0.96803
m1126	Pullulan	7.4486	4.7184e-14	7	3.8055	0.40763		m829	H2O	6.884	2.9097e-12	255	1.1977	1.2517		m602	Phosphate	2.9046	0.0018387	56	0.27426	1.0292
m1118	Mannan	5.9339	1.4795e-09	39	1.5709	1.2646		m1118	Mannan	4.4852	3.6427e-06	36	1.5732	1.2863		m1118	Mannan	2.8595	0.0021218	3	1.5423	1.1945
m934	D-Mannose	5.843	2.5628e-09	44	1.4904	1.327		m934	D-Mannose	4.4061	5.2618e-06	40	1.5126	1.3564		m131	O-Acetyl-L-serine	2.826	0.0023567	2	1.8883	0.64167
m353	D-Glucose	4.3523	6.7368e-06	58	1.1222	1.4933		m353	D-Glucose	4.3909	5.6442e-06	46	1.4554	1.3521		m389	Hydrogen sulfide	2.826	0.0023567	2	1.8883	0.64167
m1148	de-Fuc, reducing GlcNAc removed, de-Sia, de-Gal form of PA6 (w/o peptide linkage)	4.2748	9.566e-06	42	1.2246	1.1918		m808	N-Acetyl-D-glucosamine	4.2907	8.9037e-06	59	1.3484	1.3884		m655	Sulfite	2.826	0.0023567	2	1.8883	0.64167
m1149	(alpha-D-mannosyl)2-beta-D-mannosyl-N-acetylglucosamine	4.2236	1.2024e-05	25	1.4446	1.259		m1149	(alpha-D-mannosyl)2-beta-D-mannosyl-N-acetylglucosamine	3.7269	9.6916e-05	21	1.649	1.1809		m1033	Thiosulfate	2.826	0.0023567	2	1.8883	0.64167
m835	Maltohexaose	4.1884	1.4046e-05	5	2.6705	1.9634		m835	Maltohexaose	3.726	9.728e-05	5	2.6705	1.9634		m1034	Thioredoxin	2.826	0.0023567	2	1.8883	0.64167
m836	Maltopentaose	4.1884	1.4046e-05	5	2.6705	1.9634		m836	Maltopentaose	3.726	9.728e-05	5	2.6705	1.9634		m1035	Thioredoxin disulfide	2.826	0.0023567	2	1.8883	0.64167
m1326	Maltoheptaose	4.1884	1.4046e-05	5	2.6705	1.9634		m1326	Maltoheptaose	3.726	9.728e-05	5	2.6705	1.9634		m934	D-Mannose	2.775	0.0027598	4	1.2688	1.1183
m1146	de-Fuc, reducing GlcNAc removed form of PA6 (w/o peptide linkage)	3.5595	0.00018577	18	1.4409	1.3983		m821	D-Galactose	3.4594	0.00027072	54	1.2447	1.0784		m192	ATP	2.5989	0.0046755	71	0.19343	1.0092
m1249	hyaluronan degradation product 1	3.5255	0.00021136	17	1.4576	1.3813		m1148	de-Fuc, reducing GlcNAc removed, de-Sia, de-Gal form of PA6 (w/o peptide linkage)	3.4251	0.00030732	39	1.335	1.1085		m117	Acetate	2.5036	0.0061474	5	1.0067	0.98095
m1250	hyaluronan biosynthesis, precursor 1	3.5255	0.00021136	17	1.4576	1.3813		m1146	de-Fuc, reducing GlcNAc removed form of PA6 (w/o peptide linkage)	3.392	0.00034693	16	1.689	1.2704		m831	H+	2.4963	0.0062754	21	0.42959	1.131
m1145	de-Fuc form of PA6 (w/o peptide linkage)	3.5145	0.0002203	15	1.5267	1.4618		m820	L-Fucose	3.3857	0.00035493	30	1.4225	1.2031		m985	Selenide	2.4625	0.0068984	1	2.342	0
m1147	N,N-diacetylchitobiose	3.5145	0.0002203	15	1.5267	1.4618		m824	D-Glucose	3.2327	0.00061323	11	1.8495	1.7519		m986	Selenocysteine	2.4625	0.0068984	1	2.342	0
m808	N-Acetyl-D-glucosamine	3.3831	0.00035837	77	0.89963	1.4959		m1145	de-Fuc form of PA6 (w/o peptide linkage)	3.1757	0.00074731	14	1.6951	1.3575		m507	nickel	2.4421	0.0073016	3	1.3002	0.38374
m1120	Chondroitin sulphate	3.3577	0.00039297	10	1.7022	0.86714		m1147	N,N-diacetylchitobiose	3.1757	0.00074731	14	1.6951	1.3575		m508	nickel	2.4421	0.0073016	3	1.3002	0.38374
m656	Sulfate	3.3168	0.00045528	41	1.0578	0.86495		m1249	hyaluronan degradation product 1	3.0933	0.00098958	16	1.6007	1.29		m240	L-Cysteine	2.2956	0.010849	6	0.82845	1.1594
m1122	Hyaluronan	3.2828	0.00051394	12	1.5751	0.83891		m1250	hyaluronan biosynthesis, precursor 1	3.0933	0.00098958	16	1.6007	1.29		m203	Cadmium	2.2464	0.012338	2	1.4769	0.32742
m821	D-Galactose	3.1804	0.00073541	66	0.90482	1.2596		m919	3-Phosphonopyruvate	2.8127	0.0024565	2	3.0451	0.012881		m204	Cadmium	2.2464	0.012338	2	1.4769	0.32742
m356	D-Glucuronate	3.1067	0.00094607	11	1.5529	0.96023		m692	alpha,alpha'-Trehalose 6-phosphate	2.7969	0.0025801	1	4.0229	0		m223	Co2+	2.2464	0.012338	2	1.4769	0.32742
m919	3-Phosphonopyruvate	3.0843	0.0010202	2	3.0451	0.012881		m1120	Chondroitin sulphate	2.7028	0.0034382	10	1.7022	0.86714		m224	Co2+	2.2464	0.012338	2	1.4769	0.32742
m692	alpha,alpha'-Trehalose 6-phosphate	2.9892	0.0013988	1	4.0229	0		m1122	Hyaluronan	2.5872	0.0048373	12	1.5751	0.83891		m148	beta-Alanine	2.2356	0.012689	1	2.1151	0
m330	L-Fucose	2.9659	0.001509	4	2.2099	0.40324		m348	GDP-L-fucose	2.5754	0.005006	10	1.6543	1.1781		m761	D-Xylulose 5-phosphate	2.105	0.017646	1	1.9845	0
m1224	PA6	2.8609	0.0021125	3	2.4133	0.1712		m330	L-Fucose	2.5664	0.0051375	4	2.2099	0.40324		m511	NMN	1.9514	0.025502	1	1.831	0
m1225	de-Fuc form of PA6	2.8609	0.0021125	3	2.4133	0.1712		m1224	PA6	2.5154	0.0059457	3	2.4133	0.1712		m387	H2O	1.9307	0.026759	124	0.057593	1.0598
m1228	de-Fuc, reducing GlcNAc removed, de-Sia form of PA6 (w/o peptide linkage)	2.8147	0.0024411	30	1.0523	0.99763		m1225	de-Fuc form of PA6	2.5154	0.0059457	3	2.4133	0.1712		m193	branching glycogen	1.906	0.028326	1	1.7855	0
m1229	Product IDOURASE_HS3, Gal-Gal-Xyl-L-Ser (protein)	2.6849	0.003628	27	1.0568	1.0037		m1127	N-Acetyl-D-galactosamine	2.4981	0.0062426	16	1.4246	1.0212		m1110	Dextran	1.906	0.028326	1	1.7855	0
m1230	Undegradable product GALASE_HS, Xyl-L-Ser (protein)	2.6849	0.003628	27	1.0568	1.0037		m656	Sulfate	2.417	0.0078249	37	1.1586	0.83359		m123	N-Acetyl-D-glucosamine 6-phosphate	1.8839	0.029787	1	1.7634	0
m1241	D-Galactonate	2.6141	0.0044734	2	2.648	0.333		m356	D-Glucuronate	2.409	0.0079974	11	1.5529	0.96023		m128	N-acetylmuramate 6-phosphate	1.8839	0.029787	1	1.7634	0
m438	Lactose	2.6107	0.0045184	8	1.5389	0.75309		m1187	CMP-3-deoxy-D-glycero-D-galacto-nonulosonic acid	2.3945	0.0083214	10	1.5864	1.1718		m236	Cu2+	1.8289	0.033705	1	1.7084	0
m979	D-Galactosyl-1,4-beta-D-glucosylceramide	2.6107	0.0045184	8	1.5389	0.75309		m931	N-Acetyl-D-glucosamine	2.3891	0.0084451	40	1.1333	0.88601		m237	Cu2+	1.8289	0.033705	1	1.7084	0
m980	Glucosylceramide	2.6107	0.0045184	8	1.5389	0.75309		m1233	T antigen (core 1)	2.3492	0.009406	30	1.1965	1.6119		m401	Hg2+	1.8289	0.033705	1	1.7084	0
m1030	3-Ketolactose	2.6107	0.0045184	8	1.5389	0.75309		m1234	Tn antigen	2.3492	0.009406	30	1.1965	1.6119		m402	Hg2+	1.8289	0.033705	1	1.7084	0
m1031	3-Keto-beta-D-galactose	2.6107	0.0045184	8	1.5389	0.75309		m292	dTDP-L-rhamnose	2.3409	0.0096174	9	1.6094	1.2405		m765	Zinc	1.8289	0.033705	1	1.7084	0
m820	L-Fucose	2.5148	0.0059551	39	0.91838	1.42		m1241	D-Galactonate	2.3399	0.0096446	2	2.648	0.333		m766	Zinc	1.8289	0.033705	1	1.7084	0
m824	D-Glucose	2.4337	0.0074725	15	1.1918	1.8651		m1003	(2-Aminoethyl)phosphonate	2.3342	0.0097928	10	1.5637	1.1784		m669	D-Tagatose 6-phosphate	1.7662	0.03868	1	1.6457	0
m1136	2-Fucosyllactose (HMO, PMID:11425797)	2.4029	0.0081332	6	1.611	0.67447		m1226	Lacto-N-neotetraose (HMO, PMID:11425797)	2.312	0.010388	25	1.2359	1.2284		m670	D-Tagatose 1,6-biphosphate	1.7662	0.03868	1	1.6457	0
m1137	3-Fucosyllactose (HMO, PMID:11425797)	2.4029	0.0081332	6	1.611	0.67447		m1227	Lacto-N-tetraose (HMO, PMID:11425797)	2.312	0.010388	25	1.2359	1.2284		m616	1-(5-Phosphoribosyl)-AMP	1.7004	0.044532	1	1.5799	0
m1301	Lactodifucotetraose (HMO, PMID:11425797)	2.4029	0.0081332	6	1.611	0.67447		m1330	N-Acetylneuraminate	2.312	0.010388	25	1.2359	1.2284		m618	1-(5-Phosphoribosyl)-5-[(5-phosphoribosylamino)methylideneamino]imidazole-4-carboxamide	1.7004	0.044532	1	1.5799	0
m1302	Lacto-N-difucohexaose (HMO, PMID:11425797)	2.4029	0.0081332	6	1.611	0.67447		m1352	monofucosyl-monosialyl-lacto-N-hexaose (HMO, PMID: 17002410)	2.312	0.010388	25	1.2359	1.2284		m1189	Capsule polysaccharide (B.thetaiotaomicron specific)	1.6415	0.050352	4	0.70244	1.1616
m1303	Lacto-N-fucopentaose (HMO, PMID:11425797)	2.4029	0.0081332	6	1.611	0.67447		m1232	Core 6	2.1358	0.016348	28	1.1643	1.663		m1086	Lipoate	1.6132	0.053352	1	1.4927	0
m1104	Galactan	2.3766	0.0087375	16	1.146	0.76262		m1228	de-Fuc, reducing GlcNAc removed, de-Sia form of PA6 (w/o peptide linkage)	2.1334	0.016445	27	1.1714	0.89105		m1087	Lipoyl-AMP	1.6132	0.053352	1	1.4927	0
m341	D-Galacturonate	2.2854	0.011143	57	0.7995	1.115		m728	UDP-N-acetyl-D-mannosaminouronate	2.1065	0.017582	10	1.4782	1.2409		m1138	Cholate	1.6047	0.054277	2	1.0214	0.1903
m642	L-Rhamnose	2.2555	0.012051	42	0.85293	1.0552		m833	Lactose	2.0829	0.01863	23	1.2002	1.2721		m1188	Capsule polysaccharide (B.thetaiotaomicron specific)	1.6028	0.054489	10	0.3923	0.7849
m458	Maltoheptaose	2.2376	0.012622	2	2.3301	1.3609		m438	Lactose	2.0301	0.021172	8	1.5389	0.75309		m938	Dihydrolipoamide	1.5752	0.057605	2	1.0004	0.34899
m460	Maltopentaose	2.2376	0.012622	2	2.3301	1.3609		m979	D-Galactosyl-1,4-beta-D-glucosylceramide	2.0301	0.021172	8	1.5389	0.75309		m939	Lipoamide	1.5752	0.057605	2	1.0004	0.34899
m461	Maltotriose	2.2376	0.012622	2	2.3301	1.3609		m980	Glucosylceramide	2.0301	0.021172	8	1.5389	0.75309		m921	Sucrose	1.5607	0.0593	3	0.789	0.42821
m462	Maltotetraose	2.2376	0.012622	2	2.3301	1.3609		m1030	3-Ketolactose	2.0301	0.021172	8	1.5389	0.75309		m925	Raffinose	1.5607	0.0593	3	0.789	0.42821
m459	Maltohexaose	2.1767	0.01475	3	1.9411	1.1747		m1031	3-Keto-beta-D-galactose	2.0301	0.021172	8	1.5389	0.75309		m1053	Melibiose	1.5607	0.0593	3	0.789	0.42821
m1187	CMP-3-deoxy-D-glycero-D-galacto-nonulosonic acid	2.0913	0.018252	16	1.0611	1.1711		m838	D-Mannose	1.9785	0.023938	13	1.3362	0.83538		m1102	Arabinogalactan	1.5603	0.059344	16	0.27679	1.0334
m1182	choline phosphate(1-)	2.0691	0.01927	1	2.9191	0		m1175	beta-1,4-mannose-N-acetylglucosamine	1.976	0.024075	8	1.5162	0.75008		m664	O-Succinyl-L-homoserine	1.5551	0.05996	1	1.4346	0
m1183	CDPcholine	2.0691	0.01927	1	2.9191	0		m458	Maltoheptaose	1.9614	0.024918	2	2.3301	1.3609		m932	O-Acetyl-L-homoserine	1.5551	0.05996	1	1.4346	0
m28	2-Demethylmenaquinone 8	2.0494	0.020212	9	1.2524	1.7813		m459	Maltohexaose	1.9614	0.024918	2	2.3301	1.3609		m643	D-Ribulose 5-phosphate	1.5077	0.065812	4	0.63563	0.96976
m1003	(2-Aminoethyl)phosphonate	2.0437	0.02049	16	1.0469	1.1683		m460	Maltopentaose	1.9614	0.024918	2	2.3301	1.3609		m477	Mn2+	1.4829	0.069055	2	0.93487	0.43913
m451	L-Lyxose	1.9994	0.022781	2	2.1289	0.11729		m461	Maltotriose	1.9614	0.024918	2	2.3301	1.3609		m478	Mn2+	1.4829	0.069055	2	0.93487	0.43913
m348	GDP-L-fucose	1.9893	0.023334	17	1.0133	1.2158		m462	Maltotetraose	1.9614	0.024918	2	2.3301	1.3609		m951	5-Formyltetrahydrofolate	1.4718	0.070542	1	1.3512	0
m1129	Heparin	1.9575	0.025141	24	0.91266	0.64329		m28	2-Demethylmenaquinone 8	1.9395	0.026221	8	1.5009	1.7295		m988	Dihydrolipoylprotein	1.3677	0.0857	1	1.2472	0
m1231	F1alpha	1.9199	0.027436	3	1.7638	0.47346		m1136	2-Fucosyllactose (HMO, PMID:11425797)	1.908	0.028198	6	1.611	0.67447		m989	Lipoylprotein	1.3677	0.0857	1	1.2472	0
m1235	Core 8	1.9199	0.027436	3	1.7638	0.47346		m1137	3-Fucosyllactose (HMO, PMID:11425797)	1.908	0.028198	6	1.611	0.67447		m1078	Enzyme N6-(dihydrolipoyl)lysine	1.3677	0.0857	1	1.2472	0
m1184	Choline sulfate	1.9088	0.028141	2	2.0524	0.98935		m1301	Lactodifucotetraose (HMO, PMID:11425797)	1.908	0.028198	6	1.611	0.67447		m1079	Enzyme N6-(lipoyl)lysine	1.3677	0.0857	1	1.2472	0
m1108	Rhamnogalacturonan	1.9012	0.028638	39	0.80128	1.0512		m1302	Lacto-N-difucohexaose (HMO, PMID:11425797)	1.908	0.028198	6	1.611	0.67447		m268	Dihydroxyacetone	1.3543	0.087823	2	0.8436	0.16452
m728	UDP-N-acetyl-D-mannosaminouronate	1.8642	0.031148	16	0.99342	1.1827		m1303	Lacto-N-fucopentaose (HMO, PMID:11425797)	1.908	0.028198	6	1.611	0.67447		m481	Methylglyoxal	1.308	0.095441	2	0.81072	0.046853
m995	Galactosylceramide	1.8428	0.03268	7	1.2689	1.6977		m1229	Product IDOURASE_HS3, Gal-Gal-Xyl-L-Ser (protein)	1.8815	0.029951	25	1.1334	0.91076		m840	Ammonium	1.2924	0.098107	1	1.1719	0
m931	N-Acetyl-D-glucosamine	1.7852	0.037111	52	0.73264	1.1271		m1230	Undegradable product GALASE_HS, Xyl-L-Ser (protein)	1.8815	0.029951	25	1.1334	0.91076		m367	Glycine	1.2876	0.098941	3	0.63061	1.0003
m641	L-Rhamnulose	1.7749	0.037954	2	1.9393	0.1508		m1182	choline phosphate(1-)	1.8718	0.030615	1	2.9191	0		m4	1,4-alpha-D-glucan	1.2837	0.09962	1	1.1632	0
m764	L-Xylulose	1.7749	0.037954	2	1.9393	0.1508		m1183	CDPcholine	1.8718	0.030615	1	2.9191	0		m459	Maltohexaose	1.2837	0.09962	1	1.1632	0
m988	Dihydrolipoylprotein	1.7538	0.03973	2	1.9215	0.95359		m1193	Dimer GalNAc-IdoA2S	1.835	0.033252	3	1.9451	0.38794		m946	Starch	1.2837	0.09962	1	1.1632	0
m989	Lipoylprotein	1.7538	0.03973	2	1.9215	0.95359		m1188	Capsule polysaccharide (B.thetaiotaomicron specific)	1.8192	0.034439	11	1.3404	1.3061		m947	Dextrin	1.2837	0.09962	1	1.1632	0
m1078	Enzyme N6-(dihydrolipoyl)lysine	1.7538	0.03973	2	1.9215	0.95359		m35	2-C-methyl-D-erythritol 4-phosphate	1.7693	0.038418	2	2.1688	2.46		m1247	glycocholate	1.2765	0.10089	1	1.1559	0
m1079	Enzyme N6-(lipoyl)lysine	1.7538	0.03973	2	1.9215	0.95359		m451	L-Lyxose	1.7218	0.042549	2	2.1289	0.11729		m1346	taurocholic acid	1.2765	0.10089	1	1.1559	0
m1188	Capsule polysaccharide (B.thetaiotaomicron specific)	1.7294	0.04187	21	0.88892	1.1686		m1254	GlcNAc-alpha-1,4-Core 2	1.7093	0.043694	25	1.0924	1.7442		m1347	Taurine	1.2765	0.10089	1	1.1559	0
m2	(S)-Propane-1,2-diol	1.6813	0.046357	1	2.4539	0		m1255	Core 2	1.7093	0.043694	25	1.0924	1.7442		m963	L-2-Amino-6-oxoheptanedioate	1.264	0.10312	1	1.1434	0
m248	7,8-Diaminononanoate	1.6703	0.047435	2	1.8509	0.067221		m1256	GlcNAc-alpha-1,4-Core 1	1.7093	0.043694	25	1.0924	1.7442		m958	CDP-4-dehydro-6-deoxy-D-glucose	1.2631	0.10327	1	1.1426	0
m482	two disacharide linked murein units, tripeptide crosslinked tetrapeptide (A2pm-D-ala) (middle of chain)	1.6466	0.049824	1	2.4123	0		m1257	Core 4	1.7093	0.043694	25	1.0924	1.7442		m987	Stachyose	1.2559	0.10457	2	0.77377	0.60443
m483	two linked disacharide tetrapeptide and tripeptide murein units (uncrosslinked, middle of chain)	1.6466	0.049824	1	2.4123	0		m1258	Core 3	1.7093	0.043694	25	1.0924	1.7442		m1320	mannotriose (beta-1,4)	1.2559	0.10457	2	0.77377	0.60443
m484	two linked disacharide tetrapeptide murein units (uncrosslinked, middle of chain)	1.6466	0.049824	1	2.4123	0		m1000	Phosphonoacetaldehyde	1.6807	0.046406	2	2.0944	1.3316		m374	glycogen	1.2558	0.10459	2	0.7737	1.4309
m485	three disacharide linked murein units (tetrapeptide crosslinked tetrapeptide (A2pm-D-ala), one uncrosslinked tetrapaptide) (middle of chain)	1.6466	0.049824	1	2.4123	0		m1184	Choline sulfate	1.6308	0.05147	2	2.0524	0.98935		m690	Oxidized thioredoxin	1.2445	0.10666	7	0.35883	0.86352
m486	two disacharide linked murein units, tetrapeptide corsslinked tetrapeptide (A2pm-D-ala) (middle of chain)	1.6466	0.049824	1	2.4123	0		m938	Dihydrolipoamide	1.6008	0.054707	1	2.5958	0		m691	Reduced thioredoxin	1.2445	0.10666	7	0.35883	0.86352
m487	three disacharide linked murein units (tetrapeptide crosslinked tetrapeptide (A2pm-D-ala) tetrapeptide corsslinked tetrapeptide (A2pm-D-ala)) (middle of chain)	1.6466	0.049824	1	2.4123	0		m939	Lipoamide	1.6008	0.054707	1	2.5958	0		m1190	Dimer GalNAc4S-GlcA	1.2317	0.10903	2	0.75657	0.84893
m489	two linked disacharide pentapeptide and tetrapeptide murein units (uncrosslinked, middle of chain)	1.6466	0.049824	1	2.4123	0		m988	Dihydrolipoylprotein	1.6008	0.054707	1	2.5958	0		m1191	Dimer GalNAc-GlcA	1.2317	0.10903	2	0.75657	0.84893
m831	H+	1.6167	0.052969	69	0.67041	1.1448		m989	Lipoylprotein	1.6008	0.054707	1	2.5958	0		m1192	Dimer GalNAc4S-IdoA2S	1.2317	0.10903	2	0.75657	0.84893
m938	Dihydrolipoamide	1.5843	0.056567	3	1.5322	0.95356		m1078	Enzyme N6-(dihydrolipoyl)lysine	1.6008	0.054707	1	2.5958	0		m309	D-Fructose 1,6-bisphosphate	1.2086	0.11341	2	0.74017	1.2806
m939	Lipoamide	1.5843	0.056567	3	1.5322	0.95356		m1079	Enzyme N6-(lipoyl)lysine	1.6008	0.054707	1	2.5958	0		m436	D-Lactate	1.185	0.11802	3	0.57107	1.0368
m437	L-Lactaldehyde	1.5744	0.057702	3	1.5254	0.81313		m1231	F1alpha	1.5717	0.058013	3	1.7638	0.47346		m1001	N-Acetylmuramoyl-Ala	1.1842	0.11816	9	0.27922	0.85742
m457	Maltose	1.5334	0.062585	15	0.91278	1.2849		m1235	Core 8	1.5717	0.058013	3	1.7638	0.47346		m1002	N-Acetyl-D-muramoate	1.1842	0.11816	9	0.27922	0.85742
m1168	L-Proline	1.5107	0.065435	1	2.2493	0		m1104	Galactan	1.5561	0.059838	16	1.146	0.76262		m552	Pyridoxine 5'-phosphate	1.1775	0.11949	1	1.057	0
m292	dTDP-L-rhamnose	1.5098	0.065553	16	0.88786	1.3167		m189	L-Aspartate 4-semialdehyde	1.5281	0.063249	1	2.5089	0		m626	Pyridoxamine 5'-phosphate	1.1775	0.11949	1	1.057	0
m1132	D-Ribulose 1-phosphate	1.5056	0.066079	2	1.7119	0.74969		m641	L-Rhamnulose	1.4961	0.067311	2	1.9393	0.1508		m628	Pyridoxal 5'-phosphate	1.1775	0.11949	1	1.057	0
m452	L-Lyxose	1.4795	0.069507	1	2.2118	0		m764	L-Xylulose	1.4961	0.067311	2	1.9393	0.1508		m233	crotonobetaine	1.1767	0.11965	3	0.56631	0.70407
m1193	Dimer GalNAc-IdoA2S	1.4773	0.069799	6	1.1592	1.0591		m2	(S)-Propane-1,2-diol	1.4819	0.069179	1	2.4539	0		m1196	crotonobetaine	1.1767	0.11965	3	0.56631	0.70407
m29	2-Demethylmenaquinol 8	1.4286	0.076554	12	0.93451	1.6367		m482	two disacharide linked murein units, tripeptide crosslinked tetrapeptide (A2pm-D-ala) (middle of chain)	1.4471	0.073941	1	2.4123	0		m1263	Glycine betaine	1.1767	0.11965	3	0.56631	0.70407
m854	(S)-Methylmalonyl-CoA	1.4076	0.079621	5	1.1874	1.2423		m483	two linked disacharide tetrapeptide and tripeptide murein units (uncrosslinked, middle of chain)	1.4471	0.073941	1	2.4123	0		m1264	Glycine betaine	1.1767	0.11965	3	0.56631	0.70407
m1191	Dimer GalNAc-GlcA	1.3969	0.081221	12	0.92355	0.96364		m484	two linked disacharide tetrapeptide murein units (uncrosslinked, middle of chain)	1.4471	0.073941	1	2.4123	0		m924	CDP-D-Glucose	1.1658	0.12184	2	0.70982	0.61207
m193	branching glycogen	1.3837	0.083228	2	1.6089	0.24976		m485	three disacharide linked murein units (tetrapeptide crosslinked tetrapeptide (A2pm-D-ala), one uncrosslinked tetrapaptide) (middle of chain)	1.4471	0.073941	1	2.4123	0		m1288	Protoheme	1.1598	0.12307	5	0.40457	0.60029
m335	D-Glucose 6-phosphate	1.3711	0.085166	8	1.0164	1.3195		m486	two disacharide linked murein units, tetrapeptide corsslinked tetrapeptide (A2pm-D-ala) (middle of chain)	1.4471	0.073941	1	2.4123	0		m1289	Protoheme	1.1598	0.12307	5	0.40457	0.60029
m1190	Dimer GalNAc4S-GlcA	1.3566	0.087449	4	1.2481	0.76038		m487	three disacharide linked murein units (tetrapeptide crosslinked tetrapeptide (A2pm-D-ala) tetrapeptide corsslinked tetrapeptide (A2pm-D-ala)) (middle of chain)	1.4471	0.073941	1	2.4123	0		m456	Malonyl-CoA	1.1237	0.13058	4	0.44376	0.43683
m1192	Dimer GalNAc4S-IdoA2S	1.3566	0.087449	4	1.2481	0.76038		m489	two linked disacharide pentapeptide and tetrapeptide murein units (uncrosslinked, middle of chain)	1.4471	0.073941	1	2.4123	0		m151	L-Alanine	1.1188	0.1316	16	0.16594	0.98296
m827	D-Glucuronate	1.3547	0.087764	7	1.0481	0.55626		m493	two disacharide linked murein units, pentapeptide crosslinked tetrapeptide (A2pm-D-ala) (middle of chain)	1.4471	0.073941	1	2.4123	0		m301	D-Erythrose 4-phosphate	1.0805	0.13997	1	0.95993	0
m1237	N-Acetyl-D-galactosamine	1.3544	0.08781	5	1.159	0.46669		m1129	Heparin	1.4463	0.074049	20	1.0702	0.53734		m918	Thiamine	1.0802	0.14002	2	0.64906	1.3409
m1205	L-Fucose 1-phosphate	1.3521	0.088166	1	2.0591	0		m1295	Dimer GalNAc-IdoA	1.4	0.08076	1	2.3561	0		m472	magnesium	1.0674	0.1429	1	0.94684	0
m723	UDP-3-O-(3-hydroxytetradecanoyl)-D-glucosamine	1.3454	0.089251	2	1.5765	0.76861		m1296	Product 2 HEPARL1_e, IdoA2S-GlcN2,6diS-IdoA2S-GlcNAc3S-GlcAGal- Gal-Xyl-L-Ser (protein)	1.4	0.08076	1	2.3561	0		m473	magnesium	1.0674	0.1429	1	0.94684	0
m1226	Lacto-N-neotetraose (HMO, PMID:11425797)	1.3143	0.094373	34	0.70701	1.3952		m1297	Product IS2TASE_HS1, IdoA-GlcN2,6diS-IdoA-GlcNAc3S-GlcA-Gal- Gal-Xyl-L-Ser (protein)	1.4	0.08076	1	2.3561	0		m1325	magnesium	1.0674	0.1429	1	0.94684	0
m1227	Lacto-N-tetraose (HMO, PMID:11425797)	1.3143	0.094373	34	0.70701	1.3952		m248	7,8-Diaminononanoate	1.3909	0.082134	2	1.8509	0.067221		m174	D-Arabinose	1.0445	0.14814	19	0.12567	1.0121
m1330	N-Acetylneuraminate	1.3143	0.094373	34	0.70701	1.3952		m457	Maltose	1.368	0.085654	12	1.1552	1.2181		m17	meso-2,6-Diaminoheptanedioate	1.0433	0.14841	2	0.62281	0.73627
m1352	monofucosyl-monosialyl-lacto-N-hexaose (HMO, PMID: 17002410)	1.3143	0.094373	34	0.70701	1.3952		m29	2-Demethylmenaquinol 8	1.3265	0.092339	10	1.1851	1.6783		m1139	3alpha,12alpha-Dihydroxy-7-oxo-5beta-cholanate	1.0074	0.15688	1	0.88682	0
m1175	beta-1,4-mannose-N-acetylglucosamine	1.3098	0.095133	15	0.84348	1.237		m1168	L-Proline	1.3104	0.095023	1	2.2493	0		m15	2,5-Diamino-6-(ribosylamino)-4-(3H)-pyrimidinone 5'-phosphate	1.0035	0.1578	1	0.88298	0
m994	N-Acetylneuraminate	1.3019	0.09647	1	1.9988	0		m995	Galactosylceramide	1.3024	0.096383	7	1.2689	1.6977		m99	5-Amino-6-(5'-phosphoribitylamino)uracil	1.0035	0.1578	1	0.88298	0
m996	GM4	1.3019	0.09647	1	1.9988	0		m452	L-Lyxose	1.2791	0.10044	1	2.2118	0		m100	5-Amino-6-(5'-phosphoribosylamino)uracil	1.0035	0.1578	1	0.88298	0
m921	Sucrose	1.2798	0.10032	8	0.97791	1.3817		m341	D-Galacturonate	1.2763	0.10093	54	0.89182	1.0608		m1149	(alpha-D-mannosyl)2-beta-D-mannosyl-N-acetylglucosamine	0.97932	0.16371	4	0.37165	1.247
m1032	Sulfatide	1.2654	0.10287	2	1.509	1.9404		m1190	Dimer GalNAc4S-GlcA	1.2583	0.10414	2	1.7396	0.21813		m370	(R)-Glycerate	0.97347	0.16516	1	0.85292	0
m640	L-Rhamnulose 1-phosphate	1.2633	0.10324	2	1.5072	0.46025		m1192	Dimer GalNAc4S-IdoA2S	1.2583	0.10414	2	1.7396	0.21813		m652	Shikimate	0.94605	0.17206	1	0.8255	0
m1133	L-Xylulose 1-phosphate	1.2633	0.10324	2	1.5072	0.46025		m1132	D-Ribulose 1-phosphate	1.2253	0.11022	2	1.7119	0.74969		m468	5,10-Methenyltetrahydrofolate	0.94392	0.1726	3	0.43127	1.5237
m646	O-Succinylbenzoyl-CoA	1.2602	0.10379	1	1.9488	0		m437	L-Lactaldehyde	1.2252	0.11026	3	1.5254	0.81313		m1223	Levanbiose	0.94	0.17361	1	0.81945	0
m1174	L-Arginine	1.2441	0.10673	1	1.9294	0		m642	L-Rhamnose	1.2112	0.1129	41	0.91032	0.99979		m467	L-Methionine	0.92618	0.17718	5	0.29992	0.86991
m1334	Ornithine	1.2441	0.10673	1	1.9294	0		m1317	Mannobiose (beta-1,4)	1.2045	0.11421	10	1.1393	0.78592		m1036	N-Acylsphingosine	0.92569	0.1773	1	0.80515	0
m1106	Homogalacturonan	1.2428	0.10697	16	0.80835	1.3365		m318	N2-Formyl-N1-(5-phospho-D-ribosyl)glycinamide	1.1782	0.11936	2	1.6723	0.083891		m1037	CMP-2-aminoethylphosphonate	0.92569	0.1773	1	0.80515	0
m507	nickel	1.2392	0.10764	5	1.0976	0.53778		m1205	L-Fucose 1-phosphate	1.151	0.12486	1	2.0591	0		m1038	Ceramide 2-aminoethylphosphonate	0.92569	0.1773	1	0.80515	0
m508	nickel	1.2392	0.10764	5	1.0976	0.53778		m1329	Sialyllacto-N-tetraose (HMO, PMID: 17002410)	1.1469	0.1257	2	1.646	0.49892		m677	2,3,4,5-Tetrahydrodipicolinate	0.91342	0.18051	1	0.79287	0
m838	D-Mannose	1.2353	0.10836	24	0.73742	1.1219		m1342	sialyl-Tn antigen	1.1469	0.1257	2	1.646	0.49892		m14	2,5-diketo-D-gluconate	0.89814	0.18455	1	0.77759	0
m161	S-Adenosyl-4-methylthio-2-oxobutanoate	1.2182	0.11157	1	1.8984	0		m1343	disialyl-T antigen	1.1469	0.1257	2	1.646	0.49892		m26	2-Dehydro-L-gulonate	0.89814	0.18455	1	0.77759	0
m1234	Tn antigen	1.215	0.11218	44	0.65708	1.5783		m1344	sialyl-T antigen	1.1469	0.1257	2	1.646	0.49892		m120	Acetol	0.89814	0.18455	1	0.77759	0
m1233	T antigen (core 1)	1.196	0.11585	43	0.65661	1.597		m88	4-(cytidine 5'-diphospho)-2-C-methyl-D-erythritol	1.1444	0.12622	3	1.4698	2.1193		m1014	Carboxybiotin-carboxyl-carrier protein	0.89736	0.18476	1	0.77682	0
m916	D-4-Hydroxy-2-oxoglutarate	1.1957	0.11591	3	1.264	1.1478		m1185	Choline	1.1435	0.12642	5	1.2947	1.0033		m1015	Holo-[carboxylase]	0.89736	0.18476	1	0.77682	0
m511	NMN	1.162	0.12262	1	1.831	0		m994	N-Acetylneuraminate	1.1006	0.13554	1	1.9988	0		m617	1-(5-Phosphoribosyl)-ATP	0.89337	0.18583	2	0.51641	1.5039
m287	Dethiobiotin	1.139	0.12735	1	1.8034	0		m996	GM4	1.1006	0.13554	1	1.9988	0		m334	Glyceraldehyde 3-phosphate	0.85965	0.19499	3	0.38239	0.56324
m173	D-Arabinose 5-phosphate	1.1271	0.12985	2	1.3922	0.71842		m338	D-Galactose	1.0728	0.14168	58	0.85226	1.1764		m144	2-Amino-4-hydroxy-6-(erythro-1,2,3-trihydroxypropyl)dihydropteridine triphosphate	0.84782	0.19827	1	0.72727	0
m1335	beta D-Glucose 1-phosphate	1.113	0.13285	1	1.7722	0		m567	Phosphoenolpyruvate	1.0707	0.14216	6	1.2047	1.27		m845	Sulfate	0.844	0.19934	3	0.37331	0.89499
m1336	beta-D-glucose 6-phosphate	1.113	0.13285	1	1.7722	0		m723	UDP-3-O-(3-hydroxytetradecanoyl)-D-glucosamine	1.0642	0.14362	2	1.5765	0.76861		m1193	Dimer GalNAc-IdoA2S	0.844	0.19934	3	0.37331	0.89499
m1316	Malonyl-CoA methyl ester	1.111	0.13329	1	1.7698	0		m646	O-Succinylbenzoyl-CoA	1.0586	0.14488	1	1.9488	0		m89	4-Hydroxy-benzyl alcohol	0.83294	0.20244	4	0.29851	0.98991
m833	Lactose	1.1089	0.13375	31	0.67752	1.4291		m530	Ornithine	1.0424	0.14861	1	1.9294	0		m103	5-Methyltetrahydrofolate	0.82953	0.2034	4	0.29681	1.1392
m308	L-fuculose	1.1073	0.13408	2	1.3755	1.2254		m1174	L-Arginine	1.0424	0.14861	1	1.9294	0		m829	H2O	0.82813	0.2038	65	-0.012162	1.0144
m128	N-acetylmuramate 6-phosphate	1.1057	0.13442	1	1.7634	0		m1334	Ornithine	1.0424	0.14861	1	1.9294	0		m393	L-Homocysteine	0.82556	0.20453	3	0.36262	1.4256
m389	Hydrogen sulfide	1.0926	0.13728	5	1.0194	1.375		m161	S-Adenosyl-4-methylthio-2-oxobutanoate	1.0164	0.15471	1	1.8984	0		m1237	N-Acetyl-D-galactosamine	0.79783	0.21249	1	0.67727	0
m340	L-Galactonate	1.0891	0.13806	1	1.7435	0		m1237	N-Acetyl-D-galactosamine	1.0034	0.15783	4	1.2794	0.44013		m1238	protein-linked serine or threonine residue (O-glycosylation site)	0.79783	0.21249	1	0.67727	0
m1166	L-Prolinylglycine	1.0748	0.14123	4	1.0796	1.2693		m1106	Homogalacturonan	0.99642	0.15952	14	1.0014	1.3007		m1239	Core 5	0.79783	0.21249	1	0.67727	0
m1278	Glycylproline	1.0748	0.14123	4	1.0796	1.2693		m1032	Sulfatide	0.98372	0.16263	2	1.509	1.9404		m1240	Core 7	0.79783	0.21249	1	0.67727	0
m236	Cu2+	1.0599	0.1446	1	1.7084	0		m640	L-Rhamnulose 1-phosphate	0.98166	0.16313	2	1.5072	0.46025		m16	LL-2,6-Diaminoheptanedioate	0.79634	0.21292	2	0.44753	0.48839
m237	Cu2+	1.0599	0.1446	1	1.7084	0		m1133	L-Xylulose 1-phosphate	0.98166	0.16313	2	1.5072	0.46025		m116	Acetyl-ACP	0.76815	0.2212	1	0.64759	0
m766	Zinc	1.0599	0.1446	1	1.7084	0		m335	D-Glucose 6-phosphate	0.97098	0.16578	7	1.1202	1.3895		m251	Decanoyl-ACP (n-C10:0ACP)	0.76815	0.2212	1	0.64759	0
m1171	L-argininyl-L-arginine	1.055	0.14572	4	1.0678	1.2549		m940	Phosphatidate	0.95589	0.16956	1	1.8262	0		m252	Decanoate (n-C10:0)	0.76815	0.2212	1	0.64759	0
m1337	L-phenylalanyl-L-arginine	1.055	0.14572	4	1.0678	1.2549		m941	CDP-diacylglycerol	0.95589	0.16956	1	1.8262	0		m261	Dodecanoate (n-C12:0)	0.76815	0.2212	1	0.64759	0
m1127	N-Acetyl-D-galactosamine	1.0487	0.14716	23	0.69834	1.4379		m854	(S)-Methylmalonyl-CoA	0.94203	0.17309	5	1.1874	1.2423		m453	Malonyl-[acyl-carrier protein]	0.76815	0.2212	1	0.64759	0
m1232	Core 6	1.0185	0.15422	40	0.62997	1.6334		m287	Dethiobiotin	0.93677	0.17444	1	1.8034	0		m517	Octanoyl-ACP (n-C8:0ACP)	0.76815	0.2212	1	0.64759	0
m669	D-Tagatose 6-phosphate	1.0076	0.15683	1	1.6457	0		m681	Thiamine diphosphate	0.92461	0.17759	2	1.4593	0.085941		m524	octanoate (n-C8:0)	0.76815	0.2212	1	0.64759	0
m338	D-Galactose	1.007	0.15696	84	0.5695	1.2117		m1335	beta D-Glucose 1-phosphate	0.91064	0.18124	1	1.7722	0		m717	tetradecenoate (n-C14:1)	0.76815	0.2212	1	0.64759	0
m925	Raffinose	1.0062	0.15715	7	0.89041	1.4683		m1336	beta-D-glucose 6-phosphate	0.91064	0.18124	1	1.7722	0		m722	UDP-3-O-(3-hydroxytetradecanoyl)-N-acetylglucosamine	0.76815	0.2212	1	0.64759	0
m1053	Melibiose	1.0062	0.15715	7	0.89041	1.4683		m1108	Rhamnogalacturonan	0.90978	0.18147	38	0.86184	0.99399		m60	(R)-3-Hydroxytetradecanoyl-[acyl-carrier protein]	0.76427	0.22235	3	0.32707	0.47202
m845	Sulfate	1.0006	0.15851	14	0.75611	1.0788		m1316	Malonyl-CoA methyl ester	0.90861	0.18178	1	1.7698	0		m510	NMN	0.75974	0.22371	2	0.42155	1.9932
m413	Isochorismate	0.99105	0.16083	2	1.2773	0.17145		m953	Tetrahydrofolate	0.89289	0.18596	3	1.2967	0.41868		m719	L-Tyrosine	0.74944	0.2268	5	0.22073	0.87475
m324	2-(Formamido)-N1-(5-phospho-D-ribosyl)acetamidine	0.98029	0.16347	1	1.613	0		m340	L-Galactonate	0.88657	0.18766	1	1.7435	0		m1176	cellobiose	0.74794	0.22725	2	0.41318	0.704
m844	L-Rhamnose	0.97493	0.1648	2	1.2637	1.3409		m1007	5'-Phosphoribosylglycinamide	0.87663	0.19035	1	1.7316	0		m269	Dihydroxyacetone phosphate	0.73103	0.23238	4	0.2476	0.6313
m749	Uracil	0.96811	0.1665	1	1.5983	0		m1008	5'-Phosphoribosyl-N-formylglycinamide	0.87663	0.19035	1	1.7316	0		m728	UDP-N-acetyl-D-mannosaminouronate	0.72804	0.23329	6	0.18554	0.41364
m1058	Neohancoside	0.96152	0.16815	1	1.5904	0		m663	Succinyl-CoA	0.85496	0.19629	10	1.008	0.84921		m1003	(2-Aminoethyl)phosphonate	0.72804	0.23329	6	0.18554	0.41364
m616	1-(5-Phosphoribosyl)-AMP	0.95269	0.17037	1	1.5799	0		m916	D-4-Hydroxy-2-oxoglutarate	0.84539	0.19895	3	1.264	1.1478		m1187	CMP-3-deoxy-D-glycero-D-galacto-nonulosonic acid	0.72804	0.23329	6	0.18554	0.41364
m987	Stachyose	0.95088	0.17083	6	0.90223	1.6081		m173	D-Arabinose 5-phosphate	0.84472	0.19913	2	1.3922	0.71842		m1315	L-Lysine	0.72741	0.23349	1	0.60685	0
m1320	mannotriose (beta-1,4)	0.95088	0.17083	6	0.90223	1.6081		m20	L-2-Amino-3-oxobutanoate	0.84467	0.19915	2	1.3922	0.20929		m229	D-Carnitine	0.69455	0.24367	1	0.57399	0
m1314	1,5-Diaminopentane	0.94358	0.17269	1	1.5689	0		m308	L-fuculose	0.82481	0.20474	2	1.3755	1.2254		m230	D-Carnitine	0.69455	0.24367	1	0.57399	0
m637	D-Ribulose	0.935	0.17489	2	1.23	1.4312		m1242	Glucosamine 2,6-sulfate	0.81372	0.2079	2	1.3662	0.54364		m231	L-Carnitine	0.69455	0.24367	1	0.57399	0
m197	N-Carbamoyl-L-aspartate	0.92087	0.17856	3	1.0743	0.77462		m1243	Product AS3TASE_HS1, GlcN2S-GlcA-GlcN2S	0.81372	0.2079	2	1.3662	0.54364		m232	L-Carnitine	0.69455	0.24367	1	0.57399	0
m203	Cadmium	0.91986	0.17882	3	1.0736	0.73584		m1245	Product AS3TASE_HS2, GlcN2S-IdoA-GlcNAc-GlcA-Gal-Gal-Xyl-L-Ser (protein)	0.81372	0.2079	2	1.3662	0.54364		m440	L-Leucine	0.68423	0.24692	2	0.36795	1.2599
m204	Cadmium	0.91986	0.17882	3	1.0736	0.73584		m827	D-Glucuronate	0.81021	0.20891	7	1.0481	0.55626		m622	L-Prolinylglycine	0.68423	0.24692	2	0.36795	1.2599
m223	Co2+	0.91986	0.17882	3	1.0736	0.73584		m964	dTDP-6-deoxy-L-mannose	0.78654	0.21577	1	1.6241	0		m682	L-Threonine	0.68423	0.24692	2	0.36795	1.2599
m224	Co2+	0.91986	0.17882	3	1.0736	0.73584		m324	2-(Formamido)-N1-(5-phospho-D-ribosyl)acetamidine	0.7772	0.21852	1	1.613	0		m1150	L-alanyl-L-aspartate	0.68423	0.24692	2	0.36795	1.2599
m476	(R)-Methylmalonyl-CoA	0.90663	0.1823	3	1.0645	0.4279		m749	Uracil	0.76496	0.22215	1	1.5983	0		m1152	L-alanyl-L-glutamine	0.68423	0.24692	2	0.36795	1.2599
m88	4-(cytidine 5'-diphospho)-2-C-methyl-D-erythritol	0.90598	0.18247	4	0.97872	1.9897		m921	Sucrose	0.7616	0.22315	5	1.0913	1.7907		m1154	L-alanyl-L-glutamate	0.68423	0.24692	2	0.36795	1.2599
m23	2-Dehydro-3-deoxy-D-gluconate 6-phosphate	0.89492	0.18542	2	1.1961	0.16525		m1058	Neohancoside	0.75833	0.22413	1	1.5904	0		m1156	L-alanylglycine	0.68423	0.24692	2	0.36795	1.2599
m433	3-Deoxy-D-manno-octulosonate 8-phosphate	0.88619	0.18776	3	1.0504	0.3841		m1314	1,5-Diaminopentane	0.74029	0.22956	1	1.5689	0		m1158	L-alanyl-L-histidine	0.68423	0.24692	2	0.36795	1.2599
m933	Epimelibiose	0.88549	0.18795	4	0.96647	2.0424		m160	S-Adenosyl-L-methionine	0.7205	0.23561	6	1.0348	0.72066		m1160	L-alanyl-L-leucine	0.68423	0.24692	2	0.36795	1.2599
m968	Melibiitol	0.88549	0.18795	4	0.96647	2.0424		m1191	Dimer GalNAc-GlcA	0.71912	0.23603	10	0.95694	1.0235		m1162	L-alanyl-L-threonine	0.68423	0.24692	2	0.36795	1.2599
m969	D-Sorbitol	0.88549	0.18795	4	0.96647	2.0424		m1300	potassium	0.71003	0.23884	1	1.5328	0		m1322	L-methionyl-L-alanine	0.68423	0.24692	2	0.36795	1.2599
m997	Digalactosylceramide	0.88549	0.18795	4	0.96647	2.0424		m178	L-Arginine	0.70927	0.23908	3	1.1703	1.5566		m681	Thiamine diphosphate	0.67973	0.24834	4	0.22197	0.92998
m1019	Digalactosyl-diacylglycerol	0.88549	0.18795	4	0.96647	2.0424		m413	Isochorismate	0.7079	0.2395	2	1.2773	0.17145		m421	Indole	0.67536	0.24973	1	0.5548	0
m1020	1,2-Diacyl-3-beta-D-galactosyl-sn-glycerol	0.88549	0.18795	4	0.96647	2.0424		m680	Thiamin monophosphate	0.69936	0.24216	1	1.5201	0		m422	Indole	0.67536	0.24973	1	0.5548	0
m1056	Globotriaosylceramide	0.88549	0.18795	4	0.96647	2.0424		m468	5,10-Methenyltetrahydrofolate	0.69491	0.24356	3	1.1605	0.51055		m470	L-Methionine Sulfoxide	0.67375	0.25023	1	0.55319	0
m1057	Lactosylceramide	0.88549	0.18795	4	0.96647	2.0424		m844	L-Rhamnose	0.6917	0.24456	2	1.2637	1.3409		m945	D-Glucono-1,5-lactone 6-phosphate	0.6728	0.25054	1	0.55224	0
m1086	Lipoate	0.88002	0.18942	1	1.4927	0		m975	Sorbitol 6-phosphate	0.67333	0.25037	2	1.2483	0.70031		m430	potassium	0.62046	0.26748	2	0.32268	2.1
m1087	Lipoyl-AMP	0.88002	0.18942	1	1.4927	0		m976	Sorbose 1-phosphate	0.67333	0.25037	2	1.2483	0.70031		m257	dCMP	0.59355	0.27641	3	0.22805	0.43186
m743	UDP-N-acetylmuramoyl-L-alanyl-D-gamma-glutamyl-meso-2,6-diaminopimelate	0.86427	0.19372	3	1.0353	0.27834		m983	Butanal	0.67333	0.25037	2	1.2483	0.70031		m553	phosphatidylethanolamine (didodecanoyl, n-C12:0)	0.58827	0.27817	1	0.46771	0
m1000	Phosphonoacetaldehyde	0.85658	0.19584	5	0.8935	1.5791		m984	1-Butanol	0.67333	0.25037	2	1.2483	0.70031		m555	phosphatidylethanolamine (ditetradecanoyl, n-C14:0)	0.58827	0.27817	1	0.46771	0
m466	D-Mannonate	0.85521	0.19622	4	0.94837	1.1153		m1052	Ethylene oxide	0.67333	0.25037	2	1.2483	0.70031		m557	phosphatidylethanolamine (ditetradec-7-enoyl, n-C14:1)	0.58827	0.27817	1	0.46771	0
m823	D-Glucosamine	0.84643	0.19866	6	0.85124	0.65148		m1063	1-(4'-Hydroxyphenyl)ethanol	0.67333	0.25037	2	1.2483	0.70031		m559	phosphatidylethanolamine (dihexadecanoyl, n-C16:0)	0.58827	0.27817	1	0.46771	0
m1244	Product GAM2STASE_HS2, GlcN-GlcA-GlcN	0.84643	0.19866	6	0.85124	0.65148		m1064	4'-Hydroxyacetophenone	0.67333	0.25037	2	1.2483	0.70031		m561	phosphatidylethanolamine (dihexadec-9enoyl, n-C16:1)	0.58827	0.27817	1	0.46771	0
m1246	Product GAM2STASE_HS3, GlcN-IdoA-GlcNAc-GlcA-Gal-Gal-Xyl-LSer (protein)	0.84643	0.19866	6	0.85124	0.65148		m1074	13(S)-HODE	0.67333	0.25037	2	1.2483	0.70031		m563	phosphatidylethanolamine (dioctadecanoyl, n-C18:0)	0.58827	0.27817	1	0.46771	0
m279	Deamino-NAD+	0.84387	0.19937	2	1.153	0.82396		m1075	13-OxoODE	0.67333	0.25037	2	1.2483	0.70031		m565	phosphatidylethanolamine (dioctadec-11-enoyl, n-C18:1)	0.58827	0.27817	1	0.46771	0
m567	Phosphoenolpyruvate	0.84023	0.20039	9	0.77225	1.2787		m514	O2	0.66861	0.25187	6	1.0096	1.7093		m888	phosphatidylserine (didodecanoyl, n-C12:0)	0.58827	0.27817	1	0.46771	0
m1329	Sialyllacto-N-tetraose (HMO, PMID: 17002410)	0.83026	0.2032	3	1.0118	1.1538		m1166	L-Prolinylglycine	0.66782	0.25212	4	1.0796	1.2693		m889	phosphatidylserine (ditetradecanoyl, n-C14:0)	0.58827	0.27817	1	0.46771	0
m1342	sialyl-Tn antigen	0.83026	0.2032	3	1.0118	1.1538		m1278	Glycylproline	0.66782	0.25212	4	1.0796	1.2693		m890	phosphatidylserine (ditetradec-7-enoyl, n-C14:1)	0.58827	0.27817	1	0.46771	0
m1343	disialyl-T antigen	0.83026	0.2032	3	1.0118	1.1538		m1236	beta D-glucose	0.6639	0.25338	3	1.1391	0.55723		m891	phosphatidylserine (dihexadecanoyl, n-C16:0)	0.58827	0.27817	1	0.46771	0
m1344	sialyl-T antigen	0.83026	0.2032	3	1.0118	1.1538		m637	D-Ribulose	0.65154	0.25735	2	1.23	1.4312		m892	phosphatidylserine (dihexadec-9-enoyl, n-C16:1)	0.58827	0.27817	1	0.46771	0
m473	magnesium	0.82069	0.20591	2	1.1334	0.26388		m1171	L-argininyl-L-arginine	0.64788	0.25853	4	1.0678	1.2549		m893	phosphatidylserine (dioctadecanoyl, n-C18:0)	0.58827	0.27817	1	0.46771	0
m951	5-Formyltetrahydrofolate	0.8093	0.20917	2	1.1238	0.32164		m1337	L-phenylalanyl-L-arginine	0.64788	0.25853	4	1.0678	1.2549		m894	phosphatidylserine (dioctadec-11-enoyl, n-C18:1)	0.58827	0.27817	1	0.46771	0
m659	Succinate semialdehyde-thiamin diphosphate anion	0.80155	0.21141	1	1.3985	0		m344	N1-(5-Phospho-D-ribosyl)glycinamide	0.62999	0.26435	2	1.2119	0.73502		m115	N1-Acetylspermidine	0.55873	0.28817	1	0.43816	0
m643	D-Ribulose 5-phosphate	0.79304	0.21388	6	0.82519	0.91881		m193	branching glycogen	0.62578	0.26573	1	1.4323	0		m497	N8-Acetylspermidine	0.55873	0.28817	1	0.43816	0
m1186	2-keto-3-deoxy-D-glycero-D-galactononic acid	0.78558	0.21606	1	1.3794	0		m643	D-Ribulose 5-phosphate	0.62098	0.26731	2	1.2043	0.98418		m657	Spermidine	0.55873	0.28817	1	0.43816	0
m1178	Carnosine	0.78281	0.21687	2	1.1014	1.4115		m23	2-Dehydro-3-deoxy-D-gluconate 6-phosphate	0.61124	0.27052	2	1.1961	0.16525		m615	N-(5-Phospho-D-ribosyl)anthranilate	0.55868	0.28819	1	0.43811	0
m472	magnesium	0.77821	0.21822	3	0.97588	0.33058		m659	Succinate semialdehyde-thiamin diphosphate anion	0.59751	0.27508	1	1.3985	0		m348	GDP-L-fucose	0.55852	0.28825	7	0.097606	0.44351
m1242	Glucosamine 2,6-sulfate	0.75937	0.22382	3	0.96288	0.79732		m3	3-Phospho-D-glyceroyl phosphate	0.58349	0.27978	1	1.3818	0		m349	GDP-D-mannose	0.52177	0.30092	1	0.4012	0
m1243	Product AS3TASE_HS1, GlcN2S-GlcA-GlcN2S	0.75937	0.22382	3	0.96288	0.79732		m1186	2-keto-3-deoxy-D-glycero-D-galactononic acid	0.58145	0.28047	1	1.3794	0		m463	D-Mannose 1-phosphate	0.52177	0.30092	1	0.4012	0
m1245	Product AS3TASE_HS2, GlcN2S-IdoA-GlcNAc-GlcA-Gal-Gal-Xyl-L-Ser (protein)	0.75937	0.22382	3	0.96288	0.79732		m823	D-Glucosamine	0.57196	0.28367	5	0.99024	0.621		m304	D-Fructose 6-phosphate	0.51859	0.30202	6	0.099634	1.2358
m301	D-Erythrose 4-phosphate	0.74333	0.22864	2	1.0681	0.15298		m1244	Product GAM2STASE_HS2, GlcN-GlcA-GlcN	0.57196	0.28367	5	0.99024	0.621		m299	1-deoxy-D-xylulose 5-phosphate	0.50323	0.3074	5	0.11042	0.9549
m822	D-Galacturonate	0.74308	0.22872	1	1.3284	0		m1246	Product GAM2STASE_HS3, GlcN-IdoA-GlcNAc-GlcA-Gal-Gal-Xyl-LSer (protein)	0.57196	0.28367	5	0.99024	0.621		m346	GDP	0.49984	0.30859	2	0.23706	0.23213
m329	D-Fructuronate	0.73682	0.23062	3	0.94732	1.1981		m1116	Mucin O-glycan	0.57051	0.28417	6	0.96203	1.168		m1175	beta-1,4-mannose-N-acetylglucosamine	0.49816	0.30919	7	0.074622	1.2732
m468	5,10-Methenyltetrahydrofolate	0.73296	0.23179	6	0.79586	1.092		m197	N-Carbamoyl-L-aspartate	0.56978	0.28441	3	1.0743	0.77462		m429	potassium	0.49325	0.31092	5	0.10594	1.3389
m720	L-Tyrosyl-tRNA(Tyr)	0.72815	0.23326	1	1.3105	0		m279	Deamino-NAD+	0.55991	0.28777	2	1.153	0.82396		m656	Sulfate	0.4859	0.31352	4	0.12514	0.59297
m1165	(R)-Propane-1,2-diol	0.72522	0.23416	2	1.0528	0.97673		m733	Undecaprenyl diphosphate	0.55572	0.2892	3	1.0647	1.7131		m1129	Heparin	0.4859	0.31352	4	0.12514	0.59297
m1292	Reduced ferredoxin	0.72437	0.23442	3	0.93873	1.4259		m1339	Undecaprenyl-diphospho-N-acetylmuramoyl-(N-acetylglucosamine)-L-ala- D-glu-meso-2,6-diaminopimeloyl-D-ala-D-ala	0.55572	0.2892	3	1.0647	1.7131		m838	D-Mannose	0.47881	0.31604	11	0.029797	1.0201
m1293	Oxidized ferredoxin	0.72437	0.23442	3	0.93873	1.4259		m1340	Peptidoglycan subunit of Escherichia coli	0.55572	0.2892	3	1.0647	1.7131		m3	3-Phospho-D-glyceroyl phosphate	0.47318	0.31804	1	0.35261	0
m1251	Product GLCNACASE_HS2, GlcA-GlcNAc-IdoA-Gal-Gal-Xyl-L-Ser (protein)	0.71788	0.23641	5	0.81953	0.45499		m476	(R)-Methylmalonyl-CoA	0.5555	0.28928	3	1.0645	0.4279		m47	3-Carboxy-4-methyl-2-oxopentanoate	0.47211	0.31842	1	0.35154	0
m1252	Product GLCAASE_HS, GlcNAc-IdoA-Gal-Gal-Xyl-L-Ser (protein)	0.71788	0.23641	5	0.81953	0.45499		m822	D-Galacturonate	0.53872	0.29504	1	1.3284	0		m91	4-Methyl-2-oxopentanoate	0.47211	0.31842	1	0.35154	0
m109	L-alanine-D-glutamate-meso-2,6-diaminoheptanedioate-D-alanine	0.71256	0.23806	1	1.2918	0		m433	3-Deoxy-D-manno-octulosonate 8-phosphate	0.53501	0.29632	3	1.0504	0.3841		m399	cis-hexadec-9-enoyl-[acyl-carrier protein] (n-C16:1)	0.46244	0.32188	4	0.11342	0.48984
m111	L-alanine-D-glutamate-meso-2,6-diaminoheptanedioate	0.71256	0.23806	1	1.2918	0		m473	magnesium	0.53171	0.29746	1	1.32	0		m495	Myristoyl-ACP (n-C14:0ACP)	0.46244	0.32188	4	0.11342	0.48984
m169	1,6-anhydrous-N-Acetylmuramyl-tripeptide	0.71256	0.23806	1	1.2918	0		m831	H+	0.53055	0.29787	48	0.77576	1.1465		m519	Octadecanoyl-ACP (n-C18:0ACP)	0.46244	0.32188	4	0.11342	0.48984
m170	1,6-anhydrous-N-Acetylmuramyl-tetrapeptide	0.71256	0.23806	1	1.2918	0		m720	L-Tyrosyl-tRNA(Tyr)	0.52371	0.30024	1	1.3105	0		m527	cis-octadec-11-enoyl-[acyl-carrier protein] (n-C18:1)	0.46244	0.32188	4	0.11342	0.48984
m745	UDP-N-acetylmuramoyl-L-alanyl-D-gamma-glutamyl-meso-2,6-diaminopimelate-D-alanine	0.71256	0.23806	1	1.2918	0		m743	UDP-N-acetylmuramoyl-L-alanyl-D-gamma-glutamyl-meso-2,6-diaminopimelate	0.51302	0.30397	3	1.0353	0.27834		m547	Palmitoyl-ACP (n-C16:0ACP)	0.46244	0.32188	4	0.11342	0.48984
m1339	Undecaprenyl-diphospho-N-acetylmuramoyl-(N-acetylglucosamine)-L-ala- D-glu-meso-2,6-diaminopimeloyl-D-ala-D-ala	0.69226	0.24439	4	0.85098	1.4626		m109	L-alanine-D-glutamate-meso-2,6-diaminoheptanedioate-D-alanine	0.50803	0.30571	1	1.2918	0		m674	cis-tetradec-7-enoyl-[acyl-carrier protein] (n-C14:1)	0.46244	0.32188	4	0.11342	0.48984
m1340	Peptidoglycan subunit of Escherichia coli	0.69226	0.24439	4	0.85098	1.4626		m111	L-alanine-D-glutamate-meso-2,6-diaminoheptanedioate	0.50803	0.30571	1	1.2918	0		m403	L-Histidine	0.42554	0.33522	6	0.061472	1.0652
m325	5-Formamido-1-(5-phospho-D-ribosyl)imidazole-4-carboxamide	0.68785	0.24577	1	1.2621	0		m163	N-Acetyl-D-glucosamine(anhydrous)N-Acetylmuramyl-tripeptide	0.50803	0.30571	1	1.2918	0		m515	Superoxide anion	0.42541	0.33527	1	0.30484	0
m915	(3S)-3,6-Diaminohexanoate	0.68485	0.24672	1	1.2585	0		m165	N-Acetyl-D-glucosamine(anhydrous)N-Acetylmuramyl-tetrapeptide	0.50803	0.30571	1	1.2918	0		m143	S-Adenosyl-L-homocysteine	0.424	0.33578	4	0.09421	1.0637
m463	D-Mannose 1-phosphate	0.68277	0.24738	4	0.8453	0.90781		m169	1,6-anhydrous-N-Acetylmuramyl-tripeptide	0.50803	0.30571	1	1.2918	0		m106	6-phospho-D-glucono-1,5-lactone	0.41061	0.34068	1	0.29003	0
m1221	Fe3+	0.67951	0.24841	5	0.79906	1.0348		m170	1,6-anhydrous-N-Acetylmuramyl-tetrapeptide	0.50803	0.30571	1	1.2918	0		m335	D-Glucose 6-phosphate	0.41061	0.34068	1	0.29003	0
m1110	Dextran	0.66594	0.25273	2	1.0027	1.107		m745	UDP-N-acetylmuramoyl-L-alanyl-D-gamma-glutamyl-meso-2,6-diaminopimelate-D-alanine	0.50803	0.30571	1	1.2918	0		m52	(3R)-3-Hydroxyacyl-[acyl-carrier protein]	0.40088	0.34425	2	0.16681	0.53991
m120	Acetol	0.6607	0.2544	4	0.83211	0.63352		m1178	Carnosine	0.49852	0.30906	2	1.1014	1.4115		m53	(R)-3-hydroxy-cis-dodec-5-enoyl-[acyl-carrier protein]	0.40088	0.34425	2	0.16681	0.53991
m441	L-Leucyl-tRNA(Leu)	0.66024	0.25455	1	1.229	0		m845	Sulfate	0.48692	0.31316	11	0.86051	1.1388		m54	(R)-3-hydroxy-cis-myristol-7-eoyl-[acyl-carrier protein]	0.40088	0.34425	2	0.16681	0.53991
m1327	Sodium	0.65205	0.25719	3	0.88881	0.33614		m325	5-Formamido-1-(5-phospho-D-ribosyl)imidazole-4-carboxamide	0.4832	0.31448	1	1.2621	0		m55	(R)-3-hydroxy-cis-palm-9-eoyl-[acyl-carrier protein]	0.40088	0.34425	2	0.16681	0.53991
m1201	4-(B-D-ribofuranosyl)aminobenzene 5-phosphate	0.65025	0.25777	1	1.217	0		m1023	1-(5'-Phosphoribosyl)-5-amino-4-imidazolecarboxamide	0.4832	0.31448	1	1.2621	0		m56	(R)-3-hydroxy-cis-vacc-11-enoyl-[acyl-carrier protein]	0.40088	0.34425	2	0.16681	0.53991
m1202	7,8-dihydropterin-6-ylmethyl-4-(B-D-ribofuranosyl) aminobenzene 5- phosphate	0.65025	0.25777	1	1.217	0		m1024	1-(5'-Phosphoribosyl)-5-formamido-4-imidazolecarboxamide	0.4832	0.31448	1	1.2621	0		m57	(R)-3-Hydroxydodecanoyl-[acyl-carrier protein]	0.40088	0.34425	2	0.16681	0.53991
m401	Hg2+	0.64822	0.25842	2	0.98778	1.0192		m915	(3S)-3,6-Diaminohexanoate	0.48018	0.31555	1	1.2585	0		m58	(R)-3-Hydroxydecanoyl-[acyl-carrier protein]	0.40088	0.34425	2	0.16681	0.53991
m402	Hg2+	0.64822	0.25842	2	0.98778	1.0192		m925	Raffinose	0.47772	0.31642	4	0.96647	2.0424		m59	(R)-3-Hydroxyhexanoyl-[acyl-carrier protein]	0.40088	0.34425	2	0.16681	0.53991
m1140	2-keto-3-deoxy-D-glycero-D-galactononic acid 9-phosphate	0.63683	0.26212	1	1.2009	0		m933	Epimelibiose	0.47772	0.31642	4	0.96647	2.0424		m61	(R)-3-Hydroxyoctanoyl-[acyl-carrier protein]	0.40088	0.34425	2	0.16681	0.53991
m1100	Arabinan	0.63118	0.26396	27	0.58479	0.96154		m968	Melibiitol	0.47772	0.31642	4	0.96647	2.0424		m62	(R)-3-Hydroxyoctadecanoyl-[acyl-carrier protein]	0.40088	0.34425	2	0.16681	0.53991
m152	L-Alanine	0.63058	0.26416	1	1.1934	0		m969	D-Sorbitol	0.47772	0.31642	4	0.96647	2.0424		m63	R-3-hydroxypalmitoyl-[acyl-carrier protein]	0.40088	0.34425	2	0.16681	0.53991
m368	Glycine	0.63058	0.26416	1	1.1934	0		m987	Stachyose	0.47772	0.31642	4	0.96647	2.0424		m67	3-oxo-cis-dodec-5-enoyl-[acyl-carrier protein]	0.40088	0.34425	2	0.16681	0.53991
m947	Dextrin	0.62871	0.26477	2	0.9713	0.27137		m997	Digalactosylceramide	0.47772	0.31642	4	0.96647	2.0424		m68	3-oxo-cis-myristol-7-eoyl-[acyl-carrier protein]	0.40088	0.34425	2	0.16681	0.53991
m349	GDP-D-mannose	0.62518	0.26593	4	0.81088	0.96245		m1019	Digalactosyl-diacylglycerol	0.47772	0.31642	4	0.96647	2.0424		m69	3-oxo-cis-palm-9-eoyl-[acyl-carrier protein]	0.40088	0.34425	2	0.16681	0.53991
m1167	Glycine	0.62022	0.26756	2	0.96413	1.8174		m1020	1,2-Diacyl-3-beta-D-galactosyl-sn-glycerol	0.47772	0.31642	4	0.96647	2.0424		m70	3-oxo-cis-vacc-11-enoyl-[acyl-carrier protein]	0.40088	0.34425	2	0.16681	0.53991
m131	O-Acetyl-L-serine	0.6172	0.26855	6	0.73935	1.1377		m1053	Melibiose	0.47772	0.31642	4	0.96647	2.0424		m71	3-Oxododecanoyl-[acyl-carrier protein]	0.40088	0.34425	2	0.16681	0.53991
m929	Butanoyl-CoA	0.61466	0.26939	1	1.1743	0		m1056	Globotriaosylceramide	0.47772	0.31642	4	0.96647	2.0424		m72	3-Oxodecanoyl-[acyl-carrier protein]	0.40088	0.34425	2	0.16681	0.53991
m840	Ammonium	0.61262	0.27006	1	1.1719	0		m1057	Lactosylceramide	0.47772	0.31642	4	0.96647	2.0424		m73	3-Oxohexanoyl-[acyl-carrier protein]	0.40088	0.34425	2	0.16681	0.53991
m1082	Protein N6-(octanoyl)lysine	0.60927	0.27117	1	1.1679	0		m1320	mannotriose (beta-1,4)	0.47772	0.31642	4	0.96647	2.0424		m74	3-Oxotetradecanoyl-[acyl-carrier protein]	0.40088	0.34425	2	0.16681	0.53991
m1083	Sulfur	0.60927	0.27117	1	1.1679	0		m1318	mannotriose (beta-1,4)	0.45859	0.32326	1	1.2328	0		m75	3-Oxooctanoyl-[acyl-carrier protein]	0.40088	0.34425	2	0.16681	0.53991
m1084	Protein N6-(lipoyl)lysine	0.60927	0.27117	1	1.1679	0		m1319	mannotetraose	0.45859	0.32326	1	1.2328	0		m76	3-Oxooctadecanoyl-[acyl-carrier protein]	0.40088	0.34425	2	0.16681	0.53991
m1085	Lipoyl-[acp]	0.60927	0.27117	1	1.1679	0		m1321	mannopentaose	0.45859	0.32326	1	1.2328	0		m77	3-Oxohexadecanoyl-[acyl-carrier protein]	0.40088	0.34425	2	0.16681	0.53991
m35	2-C-methyl-D-erythritol 4-phosphate	0.60738	0.2718	4	0.80025	2.1256		m441	L-Leucyl-tRNA(Leu)	0.45544	0.3244	1	1.229	0		m132	Acetoacetyl-ACP	0.40088	0.34425	2	0.16681	0.53991
m4	1,4-alpha-D-glucan	0.60538	0.27246	1	1.1632	0		m463	D-Mannose 1-phosphate	0.45208	0.32561	3	0.99334	1.051		m953	Tetrahydrofolate	0.3679	0.35647	6	0.037832	1.1651
m1185	Choline	0.60004	0.27424	7	0.70661	1.4178		m466	D-Mannonate	0.44733	0.32732	4	0.94837	1.1153		m926	1-Methylhistidine	0.36057	0.35921	3	0.092917	1.3028
m905	H2	0.59955	0.2744	4	0.79557	1.199		m1201	4-(B-D-ribofuranosyl)aminobenzene 5-phosphate	0.44539	0.32802	1	1.217	0		m966	3-(2-Aminoethyl)-1H-indol-5-ol	0.36057	0.35921	3	0.092917	1.3028
m306	Flavin adenine dinucleotide reduced	0.59204	0.27691	2	0.94033	0.58171		m1202	7,8-dihydropterin-6-ylmethyl-4-(B-D-ribofuranosyl) aminobenzene 5- phosphate	0.44539	0.32802	1	1.217	0		m967	5-Methoxytryptamine	0.36057	0.35921	3	0.092917	1.3028
m963	L-2-Amino-6-oxoheptanedioate	0.58891	0.27796	1	1.1434	0		m1165	(R)-Propane-1,2-diol	0.4406	0.32975	2	1.0528	0.97673		m990	N-Methyltyramine	0.36057	0.35921	3	0.092917	1.3028
m958	CDP-4-dehydro-6-deoxy-D-glucose	0.58823	0.27819	1	1.1426	0		m10	2,3-Dihydrodipicolinate	0.44047	0.3298	2	1.0527	2.0594		m991	Hordenine	0.36057	0.35921	3	0.092917	1.3028
m655	Sulfite	0.56189	0.2871	4	0.77306	1.4548		m1140	2-keto-3-deoxy-D-glycero-D-galactononic acid 9-phosphate	0.4319	0.33291	1	1.2009	0		m992	Xanthurenic acid	0.36057	0.35921	3	0.092917	1.3028
m1033	Thiosulfate	0.56189	0.2871	4	0.77306	1.4548		m152	L-Alanine	0.42561	0.33519	1	1.1934	0		m993	8-Methoxykynurenate	0.36057	0.35921	3	0.092917	1.3028
m1034	Thioredoxin	0.56189	0.2871	4	0.77306	1.4548		m368	Glycine	0.42561	0.33519	1	1.1934	0		m1000	Phosphonoacetaldehyde	0.36057	0.35921	3	0.092917	1.3028
m1035	Thioredoxin disulfide	0.56189	0.2871	4	0.77306	1.4548		m888	phosphatidylserine (didodecanoyl, n-C12:0)	0.41865	0.33774	1	1.1851	0		m1028	2-Hydroxyestradiol-17beta	0.36057	0.35921	3	0.092917	1.3028
m424	myo-Inositol	0.5466	0.29233	1	1.0927	0		m889	phosphatidylserine (ditetradecanoyl, n-C14:0)	0.41865	0.33774	1	1.1851	0		m1029	2-Methoxyestradiol-17beta	0.36057	0.35921	3	0.092917	1.3028
m932	O-Acetyl-L-homoserine	0.53604	0.29597	2	0.89304	0.76587		m890	phosphatidylserine (ditetradec-7-enoyl, n-C14:1)	0.41865	0.33774	1	1.1851	0		m1049	Aquacob(III)alamin	0.36057	0.35921	3	0.092917	1.3028
m1254	GlcNAc-alpha-1,4-Core 2	0.51631	0.30282	37	0.53803	1.6619		m891	phosphatidylserine (dihexadecanoyl, n-C16:0)	0.41865	0.33774	1	1.1851	0		m1050	2-Hydroxypropylphosphonate	0.36057	0.35921	3	0.092917	1.3028
m1255	Core 2	0.51631	0.30282	37	0.53803	1.6619		m892	phosphatidylserine (dihexadec-9-enoyl, n-C16:1)	0.41865	0.33774	1	1.1851	0		m1051	Methylcobalamin	0.36057	0.35921	3	0.092917	1.3028
m1256	GlcNAc-alpha-1,4-Core 1	0.51631	0.30282	37	0.53803	1.6619		m893	phosphatidylserine (dioctadecanoyl, n-C18:0)	0.41865	0.33774	1	1.1851	0		m45	3-Carboxy-2-hydroxy-4-methylpentanoate	0.35823	0.36009	2	0.13653	0.30407
m1257	Core 4	0.51631	0.30282	37	0.53803	1.6619		m894	phosphatidylserine (dioctadec-11-enoyl, n-C18:1)	0.41865	0.33774	1	1.1851	0		m872	D-erythro-3-Methylmalate	0.35823	0.36009	2	0.13653	0.30407
m1258	Core 3	0.51631	0.30282	37	0.53803	1.6619		m498	Sodium	0.41603	0.33869	6	0.88707	0.35485		m351	Guanosine 3'-diphosphate 5'-triphosphate	0.35127	0.36269	1	0.23069	0
m3	3-Phospho-D-glyceroyl phosphate	0.50545	0.30662	2	0.86721	0.72775		m880	Glycolaldehyde	0.41586	0.33876	1	1.1818	0		m610	Guanosine 3',5'-bis(diphosphate)	0.35127	0.36269	1	0.23069	0
m379	Guanosine	0.4939	0.31069	7	0.65859	0.77966		m301	D-Erythrose 4-phosphate	0.41125	0.34045	1	1.1763	0		m219	CMP	0.34409	0.36539	6	0.028064	0.49583
m928	Urocanate	0.48921	0.31235	2	0.85349	0.4399		m929	Butanoyl-CoA	0.40962	0.34104	1	1.1743	0		m1339	Undecaprenyl-diphospho-N-acetylmuramoyl-(N-acetylglucosamine)-L-ala- D-glu-meso-2,6-diaminopimeloyl-D-ala-D-ala	0.33049	0.37051	1	0.20992	0
m981	2-Carboxy-2,5-dihydro-5-oxofuran-2-acetate	0.47289	0.31815	1	1.0042	0		m1082	Protein N6-(octanoyl)lysine	0.40419	0.34304	1	1.1679	0		m1340	Peptidoglycan subunit of Escherichia coli	0.33049	0.37051	1	0.20992	0
m982	2-Oxo-2,3-dihydrofuran-5-acetate	0.47289	0.31815	1	1.0042	0		m1083	Sulfur	0.40419	0.34304	1	1.1679	0		m105	6-Phospho-D-gluconate	0.32669	0.37195	2	0.11415	0.61956
m434	3-Deoxy-D-manno-2-octulosonate	0.46421	0.32125	3	0.75917	0.73973		m1084	Protein N6-(lipoyl)lysine	0.40419	0.34304	1	1.1679	0		m454	L-Malate	0.32387	0.37302	2	0.11214	1.2969
m888	phosphatidylserine (didodecanoyl, n-C12:0)	0.45714	0.32378	2	0.82641	0.50728		m1085	Lipoyl-[acp]	0.40419	0.34304	1	1.1679	0		m1229	Product IDOURASE_HS3, Gal-Gal-Xyl-L-Ser (protein)	0.30587	0.37985	2	0.099367	2.0754
m889	phosphatidylserine (ditetradecanoyl, n-C14:0)	0.45714	0.32378	2	0.82641	0.50728		m349	GDP-D-mannose	0.38539	0.34997	3	0.94744	1.1303		m1230	Undegradable product GALASE_HS, Xyl-L-Ser (protein)	0.30587	0.37985	2	0.099367	2.0754
m890	phosphatidylserine (ditetradec-7-enoyl, n-C14:1)	0.45714	0.32378	2	0.82641	0.50728		m329	D-Fructuronate	0.38521	0.35004	3	0.94732	1.1981		m305	Flavin adenine dinucleotide oxidized	0.29982	0.38216	1	0.17924	0
m891	phosphatidylserine (dihexadecanoyl, n-C16:0)	0.45714	0.32378	2	0.82641	0.50728		m107	8-Amino-7-oxononanoate	0.38099	0.3516	2	1.0027	1.2667		m322	FMN	0.29982	0.38216	1	0.17924	0
m892	phosphatidylserine (dihexadec-9-enoyl, n-C16:1)	0.45714	0.32378	2	0.82641	0.50728		m1292	Reduced ferredoxin	0.37272	0.35468	3	0.93873	1.4259		m639	Riboflavin	0.29982	0.38216	1	0.17924	0
m893	phosphatidylserine (dioctadecanoyl, n-C18:0)	0.45714	0.32378	2	0.82641	0.50728		m1293	Oxidized ferredoxin	0.37272	0.35468	3	0.93873	1.4259		m645	Sedoheptulose 7-phosphate	0.29403	0.38437	2	0.090962	1.2289
m894	phosphatidylserine (dioctadec-11-enoyl, n-C18:1)	0.45714	0.32378	2	0.82641	0.50728		m472	magnesium	0.3663	0.35707	2	0.9904	0.46615		m241	L-Cystathionine	0.29222	0.38506	2	0.089678	1.902
m652	Shikimate	0.45508	0.32453	2	0.82466	0.0011817		m202	Carbamoyl phosphate	0.34291	0.36583	3	0.91821	1.0353		m1004	2-Amino-4-hydroxy-6-(erythro-1,2,3-trihydroxypropyl)dihydropteridine	0.28466	0.38795	1	0.16408	0
m952	5-Formiminotetrahydrofolate	0.45236	0.3255	2	0.82237	0.10465		m424	myo-Inositol	0.34119	0.36648	1	1.0927	0		m1005	Triphosphate	0.28466	0.38795	1	0.16408	0
m98	5-amino-1-(5-phospho-D-ribosyl)imidazole-4-carboxylate	0.45133	0.32587	2	0.8215	0.67298		m1167	Glycine	0.33502	0.3688	2	0.96413	1.8174		m1006	6-Pyruvoyltetrahydropterin	0.28466	0.38795	1	0.16408	0
m722	UDP-3-O-(3-hydroxytetradecanoyl)-N-acetylglucosamine	0.44964	0.32649	3	0.74911	1.3231		m744	UDP-N-acetylmuramoyl-L-alanyl-D-glutamyl-meso-2,6-diaminopimeloyl-D-alanyl-D-alanine	0.32617	0.37215	1	1.0748	0		m823	D-Glucosamine	0.27686	0.39094	1	0.15628	0
m663	Succinyl-CoA	0.44135	0.32948	14	0.57771	1.0869		m305	Flavin adenine dinucleotide oxidized	0.30669	0.37954	2	0.94033	0.58171		m1194	Dimer GalNAc6S-GlcA	0.27686	0.39094	1	0.15628	0
m265	dGMP	0.43977	0.33005	5	0.6712	0.81719		m306	Flavin adenine dinucleotide reduced	0.30669	0.37954	2	0.94033	0.58171		m1242	Glucosamine 2,6-sulfate	0.27686	0.39094	1	0.15628	0
m1253	Product GLCNACASE_HS3, IdoA-Gal-Gal-Xyl-L-Ser (protein)	0.43587	0.33146	3	0.73961	0.62286		m1327	Sodium	0.30019	0.38202	3	0.88881	0.33614		m1243	Product AS3TASE_HS1, GlcN2S-GlcA-GlcN2S	0.27686	0.39094	1	0.15628	0
m1325	magnesium	0.43038	0.33346	2	0.80381	0.20228		m725	UDP-N-acetyl-3-O-(1-carboxyvinyl)-D-glucosamine	0.27902	0.39012	1	1.0185	0		m1244	Product GAM2STASE_HS2, GlcN-GlcA-GlcN	0.27686	0.39094	1	0.15628	0
m1094	6-Thioxanthine 5'-monophosphate	0.41541	0.33892	2	0.79117	0.6336		m661	Succinate	0.27538	0.39151	4	0.84601	1.8071		m1245	Product AS3TASE_HS2, GlcN2S-IdoA-GlcNAc-GlcA-Gal-Gal-Xyl-L-Ser (protein)	0.27686	0.39094	1	0.15628	0
m1095	6-Thioguanosine monophosphate	0.41541	0.33892	2	0.79117	0.6336		m842	Phosphate	0.26749	0.39455	5	0.82804	1.1442		m1246	Product GAM2STASE_HS3, GlcN-IdoA-GlcNAc-GlcA-Gal-Gal-Xyl-LSer (protein)	0.27686	0.39094	1	0.15628	0
m681	Thiamine diphosphate	0.40222	0.34376	6	0.63442	0.96367		m981	2-Carboxy-2,5-dihydro-5-oxofuran-2-acetate	0.26708	0.3947	1	1.0042	0		m338	D-Galactose	0.27447	0.39186	26	-0.061266	1.0582
m477	Mn2+	0.39629	0.34595	3	0.71229	0.49502		m982	2-Oxo-2,3-dihydrofuran-5-acetate	0.26708	0.3947	1	1.0042	0		m147	2-Oxoglutarate	0.26032	0.39731	8	-0.024862	0.66845
m478	Mn2+	0.39629	0.34595	3	0.71229	0.49502		m1251	Product GLCNACASE_HS2, GlcA-GlcNAc-IdoA-Gal-Gal-Xyl-L-Ser (protein)	0.25151	0.40071	5	0.81953	0.45499		m333	D-Glucose 1-phosphate	0.25548	0.39918	2	0.063594	0.30184
m1055	D-Glyceraldehyde 3-phosphate	0.39351	0.34697	2	0.77267	0.51554		m1252	Product GLCAASE_HS, GlcNAc-IdoA-Gal-Gal-Xyl-L-Ser (protein)	0.25151	0.40071	5	0.81953	0.45499		m296	dUMP	0.25398	0.39976	2	0.062526	0.89
m498	Sodium	0.39189	0.34757	7	0.61243	0.79556		m33	2-Methyl-4-amino-5-hydroxymethylpyrimidine diphosphate	0.24437	0.40347	1	0.97715	0		m249	dATP	0.25175	0.40062	3	0.029799	0.63018
m1295	Dimer GalNAc-IdoA	0.38774	0.3491	3	0.70639	1.4549		m120	Acetol	0.24422	0.40353	3	0.85029	0.77462		m258	dCTP	0.25175	0.40062	3	0.029799	0.63018
m1296	Product 2 HEPARL1_e, IdoA2S-GlcN2,6diS-IdoA2S-GlcNAc3S-GlcAGal- Gal-Xyl-L-Ser (protein)	0.38774	0.3491	3	0.70639	1.4549		m1100	Arabinan	0.24205	0.40437	24	0.74292	0.89766		m267	dGTP	0.25175	0.40062	3	0.029799	0.63018
m1297	Product IS2TASE_HS1, IdoA-GlcN2,6diS-IdoA-GlcNAc3S-GlcA-Gal- Gal-Xyl-L-Ser (protein)	0.38774	0.3491	3	0.70639	1.4549		m1220	Fe3+	0.21309	0.41563	5	0.79906	1.0348		m381	GTP	0.25175	0.40062	3	0.029799	0.63018
m20	L-2-Amino-3-oxobutanoate	0.38745	0.34921	3	0.70619	1.1973		m1221	Fe3+	0.21309	0.41563	5	0.79906	1.0348		m752	UTP	0.25175	0.40062	3	0.029799	0.63018
m973	N-Formyl-L-glutamate	0.38297	0.35087	1	0.89637	0		m928	Urocanate	0.20329	0.41945	2	0.85349	0.4399		m256	dCDP	0.23784	0.406	3	0.021734	0.1647
m366	Glyoxylate	0.38084	0.35166	4	0.66485	1.5213		m905	H2	0.19064	0.4244	4	0.79557	1.199		m342	D-Glucosamine 6-phosphate	0.203	0.41957	2	0.026343	0.4947
m665	trans-3-cis-11-vacceoyl-[acyl-carrier protein]	0.37789	0.35276	2	0.75948	1.9241		m499	Sodium	0.18021	0.42849	4	0.78936	0.41397		m292	dTDP-L-rhamnose	0.1977	0.42164	7	-0.039796	0.70569
m666	trans-3-cis-5-dodecenoyl-[acyl-carrier protein]	0.37789	0.35276	2	0.75948	1.9241		m951	5-Formyltetrahydrofolate	0.17667	0.42988	1	0.89637	0		m283	fused thiol:disulfide interchange protein (oxidized)	0.19351	0.42328	1	0.072922	0
m667	trans-3-cis-7-myristoleoyl-[acyl-carrier protein]	0.37789	0.35276	2	0.75948	1.9241		m954	N-Formimino-L-glutamate	0.17667	0.42988	1	0.89637	0		m284	fused thiol:disulfide interchange protein (reduced)	0.19351	0.42328	1	0.072922	0
m668	trans-3-cis-9-palmitoleoyl-[acyl-carrier protein]	0.37789	0.35276	2	0.75948	1.9241		m973	N-Formyl-L-glutamate	0.17667	0.42988	1	0.89637	0		m285	periplasmic disulfide isomerase/thiol-disulphide oxidase (oxidized)	0.19351	0.42328	1	0.072922	0
m673	trans-Dodec-2-enoyl-[acyl-carrier protein]	0.37789	0.35276	2	0.75948	1.9241		m952	5-Formiminotetrahydrofolate	0.16624	0.43398	2	0.82237	0.10465		m286	periplasmic disulfide isomerase/thiol-disulphide oxidase (reduced)	0.19351	0.42328	1	0.072922	0
m675	trans-Dec-2-enoyl-[acyl-carrier protein]	0.37789	0.35276	2	0.75948	1.9241		m98	5-amino-1-(5-phospho-D-ribosyl)imidazole-4-carboxylate	0.1652	0.43439	2	0.8215	0.67298		m246	dADP	0.1935	0.42328	1	0.072918	0
m678	trans-Hex-2-enoyl-[acyl-carrier protein]	0.37789	0.35276	2	0.75948	1.9241		m5	1-Pyrroline-5-carboxylate	0.16292	0.43529	2	0.81959	0.75247		m264	dGDP	0.1935	0.42328	1	0.072918	0
m686	trans-Tetradec-2-enoyl-[acyl-carrier protein]	0.37789	0.35276	2	0.75948	1.9241		m1204	2-Octaprenyl-3-methyl-5-hydroxy-6-methoxy-1,4-benzoquinol	0.15683	0.43769	1	0.87269	0		m290	dTDP	0.1935	0.42328	1	0.072918	0
m687	trans-Oct-2-enoyl-[acyl-carrier protein]	0.37789	0.35276	2	0.75948	1.9241		m1331	2-Octaprenyl-6-hydroxyphenol	0.15683	0.43769	1	0.87269	0		m295	dUDP	0.1935	0.42328	1	0.072918	0
m688	trans-octadec-2-enoyl-[acyl-carrier protein]	0.37789	0.35276	2	0.75948	1.9241		m1332	2-Octaprenyl-6-methoxyphenol	0.15683	0.43769	1	0.87269	0		m416	IDP	0.1935	0.42328	1	0.072918	0
m689	trans-Hexadec-2-enoyl-[acyl-carrier protein]	0.37789	0.35276	2	0.75948	1.9241		m1077	Glycerol	0.15601	0.43801	3	0.78958	0.75295		m428	ITP	0.1935	0.42328	1	0.072918	0
m1139	3alpha,12alpha-Dihydroxy-7-oxo-5beta-cholanate	0.375	0.35383	1	0.88682	0		m1284	sn-Glycero-3-phosphocholine	0.15601	0.43801	3	0.78958	0.75295		m1092	5-Fluorouridine	0.1935	0.42328	1	0.072918	0
m15	2,5-Diamino-6-(ribosylamino)-4-(3H)-pyrimidinone 5'-phosphate	0.37181	0.35502	1	0.88298	0		m1285	sn-Glycero-3-phosphoethanolamine	0.15601	0.43801	3	0.78958	0.75295		m1093	5-Fluorouridine monophosphate	0.1935	0.42328	1	0.072918	0
m99	5-Amino-6-(5'-phosphoribitylamino)uracil	0.37181	0.35502	1	0.88298	0		m1286	Ethanolamine	0.15601	0.43801	3	0.78958	0.75295		m372	Glycolate	0.18822	0.42535	1	0.067639	0
m100	5-Amino-6-(5'-phosphoribosylamino)uracil	0.37181	0.35502	1	0.88298	0		m1287	Glycerophosphoglycerol	0.15601	0.43801	3	0.78958	0.75295		m373	Glycolate	0.18822	0.42535	1	0.067639	0
m1151	L-alanyl-L-aspartate	0.36364	0.35806	3	0.68976	1.2267		m1059	L-Allothreonine	0.14394	0.44277	1	0.85731	0		m832	D-Lactate	0.18822	0.42535	1	0.067639	0
m1153	L-alanyl-L-glutamine	0.36364	0.35806	3	0.68976	1.2267		m722	UDP-3-O-(3-hydroxytetradecanoyl)-N-acetylglucosamine	0.13945	0.44455	2	0.79987	1.867		m1	10-Formyltetrahydrofolate	0.17063	0.43226	3	-0.017252	1.299
m1155	L-alanyl-L-glutamate	0.36364	0.35806	3	0.68976	1.2267		m190	L-Aspartyl-tRNA(Asp)	0.13646	0.44573	1	0.84839	0		m332	Fumarate	0.17016	0.43244	1	0.049572	0
m1157	L-alanylglycine	0.36364	0.35806	3	0.68976	1.2267		m507	nickel	0.13195	0.44751	2	0.79357	0.74451		m662	Succinate	0.17016	0.43244	1	0.049572	0
m1159	L-alanyl-L-histidine	0.36364	0.35806	3	0.68976	1.2267		m508	nickel	0.13195	0.44751	2	0.79357	0.74451		m1228	de-Fuc, reducing GlcNAc removed, de-Sia form of PA6 (w/o peptide linkage)	0.16709	0.43365	3	-0.019301	1.4819
m1161	L-alanyl-L-leucine	0.36364	0.35806	3	0.68976	1.2267		m1094	6-Thioxanthine 5'-monophosphate	0.12909	0.44865	2	0.79117	0.6336		m37	2-Oxobutanoate	0.16664	0.43382	3	-0.019562	0.36983
m1163	L-alanyl-L-threonine	0.36364	0.35806	3	0.68976	1.2267		m1095	6-Thioguanosine monophosphate	0.12909	0.44865	2	0.79117	0.6336		m206	CDP	0.16046	0.43626	2	-0.0038582	0.22433
m1172	L-argininyl-L-arginine	0.36364	0.35806	3	0.68976	1.2267		m337	alpha-D-Galactose 1-phosphate	0.11997	0.45225	1	0.82871	0		m747	Undecaprenyl diphospho N-acetyl-glucosamine	0.15783	0.4373	2	-0.005725	0.37917
m1181	Cys-Gly	0.36364	0.35806	3	0.68976	1.2267		m1219	Fe(III)dicitrate	0.11684	0.45349	1	0.82497	0		m65	3-Methyl-2-oxobutanoate	0.15254	0.43938	1	0.031958	0
m1259	Glycyl-L-asparagine	0.36364	0.35806	3	0.68976	1.2267		m1351	Citrate	0.11684	0.45349	1	0.82497	0		m66	(S)-3-Methyl-2-oxopentanoate	0.15254	0.43938	1	0.031958	0
m1260	Glycyl-L-asparagine	0.36364	0.35806	3	0.68976	1.2267		m652	Shikimate	0.11588	0.45387	1	0.82383	0		m213	cardiolipin (tetratetradecanoyl, n-C14:0)	0.14622	0.44187	1	0.025632	0
m1261	Glycyl-L-aspartate	0.36364	0.35806	3	0.68976	1.2267		m434	3-Deoxy-D-manno-2-octulosonate	0.11182	0.45548	3	0.75917	0.73973		m216	cardiolipin (tetrahexadec-9-enoyl, n-C16:1)	0.14622	0.44187	1	0.025632	0
m1262	Glycyl-L-aspartate	0.36364	0.35806	3	0.68976	1.2267		m1045	Biotinyl-5'-AMP	0.11099	0.45581	1	0.81799	0		m371	Glycerol	0.14622	0.44187	1	0.025632	0
m1265	Glycyl-L-glutamine	0.36364	0.35806	3	0.68976	1.2267		m1046	Apo-[carboxylase]	0.11099	0.45581	1	0.81799	0		m571	Phosphatidylglycerol (ditetradecanoyl, n-C14:0)	0.14622	0.44187	1	0.025632	0
m1266	Glycyl-L-glutamine	0.36364	0.35806	3	0.68976	1.2267		m52	(3R)-3-Hydroxyacyl-[acyl-carrier protein]	0.10717	0.45733	2	0.77276	1.9053		m577	Phosphatidylglycerol (dihexadec-9-enoyl, n-C16:1)	0.14622	0.44187	1	0.025632	0
m1267	Glycyl-L-glutamate	0.36364	0.35806	3	0.68976	1.2267		m53	(R)-3-hydroxy-cis-dodec-5-enoyl-[acyl-carrier protein]	0.10717	0.45733	2	0.77276	1.9053		m878	Dihydroneopterin	0.13598	0.44592	2	-0.021233	1.0585
m1268	Glycyl-L-glutamate	0.36364	0.35806	3	0.68976	1.2267		m54	(R)-3-hydroxy-cis-myristol-7-eoyl-[acyl-carrier protein]	0.10717	0.45733	2	0.77276	1.9053		m1300	potassium	0.13391	0.44674	3	-0.038547	1.141
m1269	Glycyl-glycine	0.36364	0.35806	3	0.68976	1.2267		m55	(R)-3-hydroxy-cis-palm-9-eoyl-[acyl-carrier protein]	0.10717	0.45733	2	0.77276	1.9053		m1023	1-(5'-Phosphoribosyl)-5-amino-4-imidazolecarboxamide	0.12627	0.44976	1	0.0056816	0
m1270	Glycyl-glycine	0.36364	0.35806	3	0.68976	1.2267		m56	(R)-3-hydroxy-cis-vacc-11-enoyl-[acyl-carrier protein]	0.10717	0.45733	2	0.77276	1.9053		m1024	1-(5'-Phosphoribosyl)-5-formamido-4-imidazolecarboxamide	0.12627	0.44976	1	0.0056816	0
m1273	Glycylleucine	0.36364	0.35806	3	0.68976	1.2267		m57	(R)-3-Hydroxydodecanoyl-[acyl-carrier protein]	0.10717	0.45733	2	0.77276	1.9053		m1007	5'-Phosphoribosylglycinamide	0.12544	0.45009	2	-0.028719	1.8368
m1274	Glycyl-L-methionine	0.36364	0.35806	3	0.68976	1.2267		m58	(R)-3-Hydroxydecanoyl-[acyl-carrier protein]	0.10717	0.45733	2	0.77276	1.9053		m1008	5'-Phosphoribosyl-N-formylglycinamide	0.12544	0.45009	2	-0.028719	1.8368
m1275	Glycyl-L-methionine	0.36364	0.35806	3	0.68976	1.2267		m59	(R)-3-Hydroxyhexanoyl-[acyl-carrier protein]	0.10717	0.45733	2	0.77276	1.9053		m160	S-Adenosyl-L-methionine	0.11343	0.45484	5	-0.064231	0.98699
m1276	Glycylphenylalanine	0.36364	0.35806	3	0.68976	1.2267		m61	(R)-3-Hydroxyoctanoyl-[acyl-carrier protein]	0.10717	0.45733	2	0.77276	1.9053		m294	dTTP	0.11171	0.45552	2	-0.03846	0.15751
m1277	Glycylphenylalanine	0.36364	0.35806	3	0.68976	1.2267		m62	(R)-3-Hydroxyoctadecanoyl-[acyl-carrier protein]	0.10717	0.45733	2	0.77276	1.9053		m457	Maltose	0.10233	0.45925	3	-0.056867	1.2781
m1279	Glycylproline	0.36364	0.35806	3	0.68976	1.2267		m63	R-3-hydroxypalmitoyl-[acyl-carrier protein]	0.10717	0.45733	2	0.77276	1.9053		m895	1-dodecanoyl-sn-glycerol 3-phosphate	0.088921	0.46457	3	-0.064643	0.41193
m1280	Glycyl-L-tyrosine	0.36364	0.35806	3	0.68976	1.2267		m1055	D-Glyceraldehyde 3-phosphate	0.10706	0.45737	2	0.77267	0.51554		m896	1-tetradecanoyl-sn-glycerol 3-phosphate	0.088921	0.46457	3	-0.064643	0.41193
m1281	Glycyl-L-tyrosine	0.36364	0.35806	3	0.68976	1.2267		m721	UDP-2,3-bis(3-hydroxytetradecanoyl)glucosamine	0.10634	0.45766	2	0.77207	0.36909		m897	1-tetradec-7-enoyl-sn-glycerol 3-phosphate	0.088921	0.46457	3	-0.064643	0.41193
m1306	Leucylglycine	0.36364	0.35806	3	0.68976	1.2267		m194	But-2-enoyl-[acyl-carrier protein]	0.091353	0.46361	2	0.75948	1.9241		m898	1-hexadecanoyl-sn-glycerol 3-phosphate	0.088921	0.46457	3	-0.064643	0.41193
m1308	Leucylleucine	0.36364	0.35806	3	0.68976	1.2267		m665	trans-3-cis-11-vacceoyl-[acyl-carrier protein]	0.091353	0.46361	2	0.75948	1.9241		m899	1-hexadec-9-enoyl-sn-glycerol 3-phosphate	0.088921	0.46457	3	-0.064643	0.41193
m1323	L-methionyl-L-alanine	0.36364	0.35806	3	0.68976	1.2267		m666	trans-3-cis-5-dodecenoyl-[acyl-carrier protein]	0.091353	0.46361	2	0.75948	1.9241		m900	1-octadecanoyl-sn-glycerol 3-phosphate	0.088921	0.46457	3	-0.064643	0.41193
m1338	L-phenylalanyl-L-arginine	0.36364	0.35806	3	0.68976	1.2267		m667	trans-3-cis-7-myristoleoyl-[acyl-carrier protein]	0.091353	0.46361	2	0.75948	1.9241		m901	1-octadec-11-enoyl-sn-glycerol 3-phosphate	0.088921	0.46457	3	-0.064643	0.41193
m1204	2-Octaprenyl-3-methyl-5-hydroxy-6-methoxy-1,4-benzoquinol	0.36322	0.35822	1	0.87269	0		m668	trans-3-cis-9-palmitoleoyl-[acyl-carrier protein]	0.091353	0.46361	2	0.75948	1.9241		m187	L-Aspartate	0.08686	0.46539	13	-0.090659	1.0792
m1331	2-Octaprenyl-6-hydroxyphenol	0.36322	0.35822	1	0.87269	0		m673	trans-Dodec-2-enoyl-[acyl-carrier protein]	0.091353	0.46361	2	0.75948	1.9241		m392	Bicarbonate	0.066219	0.4736	6	-0.085898	0.93319
m1332	2-Octaprenyl-6-methoxyphenol	0.36322	0.35822	1	0.87269	0		m675	trans-Dec-2-enoyl-[acyl-carrier protein]	0.091353	0.46361	2	0.75948	1.9241		m386	Hydrogen peroxide	0.06339	0.47473	7	-0.090945	1.2661
m305	Flavin adenine dinucleotide oxidized	0.35911	0.35975	3	0.68663	0.6019		m678	trans-Hex-2-enoyl-[acyl-carrier protein]	0.091353	0.46361	2	0.75948	1.9241		m516	Oxaloacetate	0.043948	0.48247	4	-0.095659	0.94738
m266	Deoxyguanosine	0.35626	0.36082	7	0.59631	0.80834		m686	trans-Tetradec-2-enoyl-[acyl-carrier protein]	0.091353	0.46361	2	0.75948	1.9241		m32	2-Isopropylmaleate	0.042113	0.4832	1	-0.078479	0
m1059	L-Allothreonine	0.3504	0.36302	1	0.85731	0		m687	trans-Oct-2-enoyl-[acyl-carrier protein]	0.091353	0.46361	2	0.75948	1.9241		m46	3-Carboxy-3-hydroxy-4-methylpentanoate	0.042113	0.4832	1	-0.078479	0
m190	L-Aspartyl-tRNA(Asp)	0.34297	0.36581	1	0.84839	0		m688	trans-octadec-2-enoyl-[acyl-carrier protein]	0.091353	0.46361	2	0.75948	1.9241		m871	2-Methylmaleate	0.042113	0.4832	1	-0.078479	0
m318	N2-Formyl-N1-(5-phospho-D-ribosyl)glycinamide	0.33839	0.36753	3	0.67233	1.733		m689	trans-Hexadec-2-enoyl-[acyl-carrier protein]	0.091353	0.46361	2	0.75948	1.9241		m567	Phosphoenolpyruvate	0.04055	0.48383	3	-0.092699	0.90854
m618	1-(5-Phosphoribosyl)-5-[(5-phosphoribosylamino)methylideneamino]imidazole-4-carboxamide	0.33758	0.36784	2	0.72544	1.2083		m1253	Product GLCNACASE_HS3, IdoA-Gal-Gal-Xyl-L-Ser (protein)	0.083393	0.46677	3	0.73961	0.62286		m1304	L-Lactate	0.03533	0.48591	3	-0.095726	0.62061
m307	L-Fuculose 1-phosphate	0.33671	0.36817	2	0.72471	0.30507		m910	S-Ribosyl-L-homocysteine	0.083383	0.46677	1	0.78505	0		m597	L-Phenylalanine	0.030185	0.48796	1	-0.090407	0
m664	O-Succinyl-L-homoserine	0.33312	0.36952	2	0.72168	1.0082		m935	5'-Methylthioadenosine	0.083383	0.46677	1	0.78505	0		m171	Anthranilate	0.021102	0.49158	2	-0.10278	0.76494
m337	alpha-D-Galactose 1-phosphate	0.32656	0.372	1	0.82871	0		m936	5-Methylthio-D-ribose	0.083383	0.46677	1	0.78505	0		m41	D-Glycerate 2-phosphate	0.019246	0.49232	4	-0.108	1.3931
m1219	Fe(III)dicitrate	0.32345	0.37318	1	0.82497	0		m947	Dextrin	0.07866	0.46865	1	0.77941	0		m1141	(R)-Acetoin	0.013709	0.49453	3	-0.10827	1.2722
m1351	Citrate	0.32345	0.37318	1	0.82497	0		m1282	D-Glycero-D-manno-heptose 1,7-bisphosphate	0.071366	0.47155	1	0.77071	0		m1295	Dimer GalNAc-IdoA	-0.0009823	0.50039	2	-0.11846	0.38854
m178	L-Arginine	0.32339	0.3732	4	0.63051	1.6676		m1283	D-Glycero-D-manno-heptose 1-phosphate	0.071366	0.47155	1	0.77071	0		m1296	Product 2 HEPARL1_e, IdoA2S-GlcN2,6diS-IdoA2S-GlcNAc3S-GlcAGal- Gal-Xyl-L-Ser (protein)	-0.0009823	0.50039	2	-0.11846	0.38854
m924	CDP-D-Glucose	0.31909	0.37483	2	0.70982	0.61207		m480	Menaquinone 8	0.070243	0.472	17	0.7051	1.5649		m1297	Product IS2TASE_HS1, IdoA-GlcN2,6diS-IdoA-GlcNAc3S-GlcA-Gal- Gal-Xyl-L-Ser (protein)	-0.0009823	0.50039	2	-0.11846	0.38854
m1223	Levanbiose	0.31885	0.37492	1	0.81945	0		m24	2-Dehydro-3-deoxy-D-gluconate	0.066521	0.47348	4	0.72168	0.75874		m298	dUTP	-0.0034739	0.50139	4	-0.11935	0.59476
m1045	Biotinyl-5'-AMP	0.31763	0.37538	1	0.81799	0		m307	L-Fuculose 1-phosphate	0.04995	0.48008	2	0.72471	0.30507		m619	5-[(5-phospho-1-deoxyribulos-1-ylamino)methylideneamino]-1-(5-phosphoribosyl)imidazole-4-carboxamide	-0.0041135	0.50164	1	-0.12471	0
m1046	Apo-[carboxylase]	0.31763	0.37538	1	0.81799	0		m235	CTP	0.045901	0.48169	12	0.69991	1.6777		m327	D-Fructose	-0.017931	0.50715	5	-0.12309	0.62227
m765	Zinc	0.31203	0.37751	4	0.62372	1.0765		m683	L-Threonyl-tRNA(Thr)	0.031949	0.48726	1	0.72367	0		m449	L-Lysine	-0.018945	0.50756	2	-0.13121	1.0438
m1036	N-Acylsphingosine	0.30693	0.37945	1	0.80515	0		m271	1,4-Dihydroxy-2-naphthoate	0.026734	0.48934	2	0.70521	1.7587		m949	Acyl-CoA	-0.025032	0.50999	1	-0.14563	0
m1037	CMP-2-aminoethylphosphonate	0.30693	0.37945	1	0.80515	0		m737	uridine 5''-diphospho-{beta}-4-deoxy-4-amino-L-arabinose	0.02155	0.4914	1	0.71127	0		m950	1-Acyl-sn-glycerol 3-phosphate	-0.025032	0.50999	1	-0.14563	0
m1038	Ceramide 2-aminoethylphosphonate	0.30693	0.37945	1	0.80515	0		m738	UDP-4-keto-pyranose	0.02155	0.4914	1	0.71127	0		m1010	1-Alkyl-sn-glycero-3-phosphate	-0.025032	0.50999	1	-0.14563	0
m117	Acetate	0.30277	0.38103	13	0.53985	1.0089		m143	S-Adenosyl-L-homocysteine	0.020499	0.49182	5	0.69646	0.76458		m1011	2-Acyl-1-alkyl-sn-glycero-3-phosphate	-0.025032	0.50999	1	-0.14563	0
m761	D-Xylulose 5-phosphate	0.29273	0.38486	4	0.61219	1.4016		m1151	L-alanyl-L-aspartate	0.010952	0.49563	3	0.68976	1.2267		m303	D-Fructose 1-phosphate	-0.044766	0.51785	1	-0.16536	0
m910	S-Ribosyl-L-homocysteine	0.29017	0.38584	1	0.78505	0		m1153	L-alanyl-L-glutamine	0.010952	0.49563	3	0.68976	1.2267		m180	N(omega)-(L-Arginino)succinate	-0.047542	0.51896	1	-0.16814	0
m935	5'-Methylthioadenosine	0.29017	0.38584	1	0.78505	0		m1155	L-alanyl-L-glutamate	0.010952	0.49563	3	0.68976	1.2267		m210	L-Citrulline	-0.052718	0.52102	2	-0.15518	0.018319
m936	5-Methylthio-D-ribose	0.29017	0.38584	1	0.78505	0		m1157	L-alanylglycine	0.010952	0.49563	3	0.68976	1.2267		m651	Shikimate 5-phosphate	-0.055692	0.52221	2	-0.1573	1.3899
m930	Butanoylphosphate	0.28572	0.38755	2	0.68164	0.69677		m1159	L-alanyl-L-histidine	0.010952	0.49563	3	0.68976	1.2267		m614	5-Phospho-beta-D-ribosylamine	-0.069345	0.52764	1	-0.18994	0
m946	Starch	0.28335	0.38845	3	0.63435	0.61436		m1161	L-alanyl-L-leucine	0.010952	0.49563	3	0.68976	1.2267		m141	silver	-0.070632	0.52815	1	-0.19123	0
m1282	D-Glycero-D-manno-heptose 1,7-bisphosphate	0.27822	0.39042	1	0.77071	0		m1163	L-alanyl-L-threonine	0.010952	0.49563	3	0.68976	1.2267		m811	silver	-0.070632	0.52815	1	-0.19123	0
m1283	D-Glycero-D-manno-heptose 1-phosphate	0.27822	0.39042	1	0.77071	0		m1172	L-argininyl-L-arginine	0.010952	0.49563	3	0.68976	1.2267		m815	Cu+	-0.070632	0.52815	1	-0.19123	0
m160	S-Adenosyl-L-methionine	0.27376	0.39213	11	0.53524	0.98932		m1181	Cys-Gly	0.010952	0.49563	3	0.68976	1.2267		m260	Dodecanoyl-ACP (n-C12:0ACP)	-0.079132	0.53154	5	-0.15051	0.7268
m1220	Fe3+	0.27225	0.39272	6	0.57097	1.0811		m1259	Glycyl-L-asparagine	0.010952	0.49563	3	0.68976	1.2267		m725	UDP-N-acetyl-3-O-(1-carboxyvinyl)-D-glucosamine	-0.093946	0.53742	1	-0.21454	0
m440	L-Leucine	0.26705	0.39471	12	0.53322	0.87867		m1260	Glycyl-L-asparagine	0.010952	0.49563	3	0.68976	1.2267		m732	UDP-N-acetylmuramate	-0.093946	0.53742	1	-0.21454	0
m374	glycogen	0.25773	0.39831	4	0.59127	1.1938		m1261	Glycyl-L-aspartate	0.010952	0.49563	3	0.68976	1.2267		m220	CO2	-0.10042	0.53999	20	-0.13743	1.0756
m985	Selenide	0.2519	0.40056	2	0.65308	2.3886		m1262	Glycyl-L-aspartate	0.010952	0.49563	3	0.68976	1.2267		m530	Ornithine	-0.10805	0.54302	2	-0.19446	0.073863
m986	Selenocysteine	0.2519	0.40056	2	0.65308	2.3886		m1265	Glycyl-L-glutamine	0.010952	0.49563	3	0.68976	1.2267		m505	Ammonium	-0.11842	0.54713	14	-0.14939	0.96865
m918	Thiamine	0.24714	0.4024	2	0.64906	1.3409		m1266	Glycyl-L-glutamine	0.010952	0.49563	3	0.68976	1.2267		m239	Cu+	-0.11928	0.54747	1	-0.23988	0
m1150	L-alanyl-L-aspartate	0.24082	0.40485	13	0.5194	0.96119		m1267	Glycyl-L-glutamate	0.010952	0.49563	3	0.68976	1.2267		m909	2-(alpha-Hydroxyethyl)thiamine diphosphate	-0.12306	0.54897	2	-0.20512	0.25879
m1152	L-alanyl-L-glutamine	0.24082	0.40485	13	0.5194	0.96119		m1268	Glycyl-L-glutamate	0.010952	0.49563	3	0.68976	1.2267		m972	2-Acetolactate	-0.12306	0.54897	2	-0.20512	0.25879
m1154	L-alanyl-L-glutamate	0.24082	0.40485	13	0.5194	0.96119		m1269	Glycyl-glycine	0.010952	0.49563	3	0.68976	1.2267		m130	N2-Acetyl-L-ornithine	-0.12609	0.55017	1	-0.24669	0
m1156	L-alanylglycine	0.24082	0.40485	13	0.5194	0.96119		m1270	Glycyl-glycine	0.010952	0.49563	3	0.68976	1.2267		m361	L-Glutamate 5-semialdehyde	-0.12609	0.55017	1	-0.24669	0
m1158	L-alanyl-L-histidine	0.24082	0.40485	13	0.5194	0.96119		m1273	Glycylleucine	0.010952	0.49563	3	0.68976	1.2267		m1329	Sialyllacto-N-tetraose (HMO, PMID: 17002410)	-0.13604	0.5541	1	-0.25664	0
m1160	L-alanyl-L-leucine	0.24082	0.40485	13	0.5194	0.96119		m1274	Glycyl-L-methionine	0.010952	0.49563	3	0.68976	1.2267		m1342	sialyl-Tn antigen	-0.13604	0.5541	1	-0.25664	0
m1162	L-alanyl-L-threonine	0.24082	0.40485	13	0.5194	0.96119		m1275	Glycyl-L-methionine	0.010952	0.49563	3	0.68976	1.2267		m1343	disialyl-T antigen	-0.13604	0.5541	1	-0.25664	0
m1322	L-methionyl-L-alanine	0.24082	0.40485	13	0.5194	0.96119		m1276	Glycylphenylalanine	0.010952	0.49563	3	0.68976	1.2267		m1344	sialyl-T antigen	-0.13604	0.5541	1	-0.25664	0
m1096	5'-Deoxyadenosine	0.23964	0.40531	2	0.64273	0.74265		m1277	Glycylphenylalanine	0.010952	0.49563	3	0.68976	1.2267		m238	Cu+	-0.13776	0.55479	2	-0.21555	0.0344
m683	L-Threonyl-tRNA(Thr)	0.23901	0.40555	1	0.72367	0		m1279	Glycylproline	0.010952	0.49563	3	0.68976	1.2267		m635	alpha-D-Ribose 1-phosphate	-0.14154	0.55628	1	-0.26214	0
m421	Indole	0.23341	0.40772	5	0.56114	1.0992		m1280	Glycyl-L-tyrosine	0.010952	0.49563	3	0.68976	1.2267		m353	D-Glucose	-0.14349	0.55705	12	-0.1554	1.3535
m1023	1-(5'-Phosphoribosyl)-5-amino-4-imidazolecarboxamide	0.2292	0.40936	2	0.63391	0.88845		m1281	Glycyl-L-tyrosine	0.010952	0.49563	3	0.68976	1.2267		m272	(S)-Dihydroorotate	-0.14418	0.55732	2	-0.22011	1.5923
m1024	1-(5'-Phosphoribosyl)-5-formamido-4-imidazolecarboxamide	0.2292	0.40936	2	0.63391	0.88845		m1306	Leucylglycine	0.010952	0.49563	3	0.68976	1.2267		m145	5-Amino-1-(5-Phospho-D-ribosyl)imidazole-4-carboxamide	-0.14871	0.55911	2	-0.22333	0.13947
m737	uridine 5''-diphospho-{beta}-4-deoxy-4-amino-L-arabinose	0.22867	0.40956	1	0.71127	0		m1308	Leucylleucine	0.010952	0.49563	3	0.68976	1.2267		m118	Acetaldehyde	-0.14952	0.55943	5	-0.18205	1.0996
m738	UDP-4-keto-pyranose	0.22867	0.40956	1	0.71127	0		m1323	L-methionyl-L-alanine	0.010952	0.49563	3	0.68976	1.2267		m31	2-Deoxy-D-ribose 5-phosphate	-0.15606	0.56201	1	-0.27667	0
m101	5-phosphoribosyl-5-carboxyaminoimidazole	0.22676	0.41031	2	0.63185	0.94119		m1338	L-phenylalanyl-L-arginine	0.010952	0.49563	3	0.68976	1.2267		m638	D-Ribose	-0.15606	0.56201	1	-0.27667	0
m1238	protein-linked serine or threonine residue (O-glycosylation site)	0.20034	0.42061	1	0.67727	0		m479	Menaquinol 8	0.010081	0.49598	18	0.68718	1.5201		m962	Deoxyribose	-0.15606	0.56201	1	-0.27667	0
m1239	Core 5	0.20034	0.42061	1	0.67727	0		m930	Butanoylphosphate	-0.0013269	0.50053	2	0.68164	0.69677		m874	Orotidine 5'-phosphate	-0.15875	0.56307	1	-0.27935	0
m1240	Core 7	0.20034	0.42061	1	0.67727	0		m849	D-Xylose	-0.011491	0.50458	1	0.67184	0		m1148	de-Fuc, reducing GlcNAc removed, de-Sia, de-Gal form of PA6 (w/o peptide linkage)	-0.16344	0.56491	3	-0.21102	1.5629
m849	D-Xylose	0.19581	0.42238	1	0.67184	0		m1325	magnesium	-0.020759	0.50828	1	0.66078	0		m500	Nicotinate	-0.16544	0.5657	1	-0.28604	0
m436	D-Lactate	0.19167	0.424	3	0.57107	1.0368		m265	dGMP	-0.026919	0.51074	5	0.6712	0.81719		m1114	Levan	-0.17837	0.57078	2	-0.24438	0.34832
m741	UDPgalactose	0.18559	0.42638	2	0.59708	1.7453		m366	Glyoxylate	-0.028945	0.51155	4	0.66485	1.5213		m917	Thiamin triphosphate	-0.17849	0.57083	1	-0.29909	0
m233	crotonobetaine	0.18478	0.4267	3	0.56631	0.70407		m426	Inosine	-0.04294	0.51713	1	0.63431	0		m243	Cytidine	-0.17987	0.57137	2	-0.24545	0.45023
m1196	crotonobetaine	0.18478	0.4267	3	0.56631	0.70407		m685	Thymidine	-0.04294	0.51713	1	0.63431	0		m13	(S)-2-[5-Amino-1-(5-phospho-D-ribosyl)imidazole-4-carboxamido]succinate	-0.20135	0.57979	1	-0.32195	0
m1263	Glycine betaine	0.18478	0.4267	3	0.56631	0.70407		m760	Xanthosine	-0.04294	0.51713	1	0.63431	0		m255	N6-(1,2-Dicarboxyethyl)-AMP	-0.20135	0.57979	1	-0.32195	0
m1264	Glycine betaine	0.18478	0.4267	3	0.56631	0.70407		m1096	5'-Deoxyadenosine	-0.047661	0.51901	2	0.64273	0.74265		m1348	UDP-L-iduronate	-0.21201	0.58395	2	-0.26826	0.4112
m252	Decanoate (n-C10:0)	0.17559	0.43031	1	0.64759	0		m379	Guanosine	-0.057741	0.52302	7	0.65859	0.77966		m531	Orotate	-0.21316	0.5844	3	-0.23986	1.1265
m261	Dodecanoate (n-C12:0)	0.17559	0.43031	1	0.64759	0		m101	5-phosphoribosyl-5-carboxyaminoimidazole	-0.06061	0.52417	2	0.63185	0.94119		m121	N-Acetyl-L-glutamyl 5-phosphate	-0.22372	0.58851	1	-0.34432	0
m524	octanoate (n-C8:0)	0.17559	0.43031	1	0.64759	0		m300	1-deoxy-D-xylulose	-0.074129	0.52955	1	0.59709	0		m961	D-Glyceraldehyde	-0.2311	0.59138	3	-0.25026	0.88585
m717	tetradecenoate (n-C14:1)	0.17559	0.43031	1	0.64759	0		m1005	Triphosphate	-0.076619	0.53054	3	0.62949	1.0694		m750	Uridine	-0.23239	0.59188	3	-0.25101	0.31851
m1007	5'-Phosphoribosylglycinamide	0.17281	0.4314	3	0.55805	1.6492		m509	Nicotinate D-ribonucleotide	-0.096517	0.53845	1	0.57038	0		m1164	Ethanol	-0.24645	0.59733	2	-0.29271	1.2485
m1008	5'-Phosphoribosyl-N-formylglycinamide	0.17281	0.4314	3	0.55805	1.6492		m741	UDPgalactose	-0.102	0.54062	2	0.59708	1.7453		m122	N-Acetyl-L-glutamate 5-semialdehyde	-0.25039	0.59886	2	-0.29551	0.069038
m10	2,3-Dihydrodipicolinate	0.16996	0.43252	3	0.55608	1.6913		m449	L-Lysine	-0.10434	0.54155	4	0.61996	0.92652		m363	L-Glutamate	-0.2518	0.5994	20	-0.1714	0.83588
m1218	Fe2+	0.16954	0.43269	5	0.52708	1.1929		m955	4-Imidazolone-5-propanoate	-0.11994	0.54773	1	0.54244	0		m29	2-Demethylmenaquinol 8	-0.28288	0.61136	2	-0.31857	0.58924
m86	4-Amino-5-hydroxymethyl-2-methylpyrimidine	0.16456	0.43464	2	0.57932	0.56261		m86	4-Amino-5-hydroxymethyl-2-methylpyrimidine	-0.12315	0.54901	2	0.57932	0.56261		m291	dTDPglucose	-0.29077	0.61439	4	-0.26288	1.1208
m426	Inosine	0.16452	0.43466	1	0.63431	0		m87	4-Amino-2-methyl-5-phosphomethylpyrimidine	-0.12315	0.54901	2	0.57932	0.56261		m357	L-Glutamine	-0.3021	0.61871	15	-0.19426	0.92408
m685	Thymidine	0.16452	0.43466	1	0.63431	0		m333	D-Glucose 1-phosphate	-0.12388	0.54929	3	0.59697	0.55449		m347	GDP-4-dehydro-6-deoxy-D-mannose	-0.30937	0.62148	1	-0.42998	0
m760	Xanthosine	0.16452	0.43466	1	0.63431	0		m546	Phenylacetic acid	-0.12792	0.55089	2	0.57532	0.42671		m350	GDP-4-oxo-L-fucose	-0.30937	0.62148	1	-0.42998	0
m546	Phenylacetic acid	0.15982	0.43651	2	0.57532	0.42671		m1021	3alpha,7alpha-Dihydroxy-5beta-cholestanoyl-CoA	-0.1312	0.55219	1	0.529	0		m1203	Geranyl diphosphate	-0.31114	0.62215	1	-0.43175	0
m123	N-Acetyl-D-glucosamine 6-phosphate	0.15193	0.43962	4	0.52803	1.0508		m1022	3alpha,7alpha-Dihydroxy-5beta-cholest-24-enoyl-CoA	-0.1312	0.55219	1	0.529	0		m1222	Geranylgeranyl diphosphate	-0.31114	0.62215	1	-0.43175	0
m1189	Capsule polysaccharide (B.thetaiotaomicron specific)	0.15071	0.4401	6	0.51164	1.0633		m1025	3alpha,7alpha,12alpha-Trihydroxy-5beta-cholestanoyl-CoA	-0.1312	0.55219	1	0.529	0		m1248	all-trans-Pentaprenyl diphosphate	-0.31114	0.62215	1	-0.43175	0
m1315	L-Lysine	0.14164	0.44368	1	0.60685	0		m1026	3alpha,7alpha,12alpha-Trihydroxy-5beta-cholest-24-enoyl-CoA	-0.1312	0.55219	1	0.529	0		m1290	all-trans-Heptaprenyl diphosphate	-0.31114	0.62215	1	-0.43175	0
m300	1-deoxy-D-xylulose	0.1335	0.4469	1	0.59709	0		m1067	Naphthyl-2-methyl-succinyl-CoA	-0.1312	0.55219	1	0.529	0		m1291	all-trans-Hexaprenyl diphosphate	-0.31114	0.62215	1	-0.43175	0
m1005	Triphosphate	0.12701	0.44947	4	0.51314	0.90366		m1068	Naphthyl-2-methylene-succinyl-CoA	-0.1312	0.55219	1	0.529	0		m10	2,3-Dihydrodipicolinate	-0.31652	0.6242	1	-0.43713	0
m842	Phosphate	0.12319	0.45098	7	0.49084	1.0977		m1088	5-Methylhex-4-enoyl-CoA	-0.1312	0.55219	1	0.529	0		m97	4-(1-D-Ribitylamino)-5-aminouracil	-0.31785	0.6247	1	-0.43846	0
m596	Phenylacetyl-CoA	0.11629	0.45371	4	0.50673	0.40721		m1089	(2E)-5-Methylhexa-2,4-dienoyl-CoA	-0.1312	0.55219	1	0.529	0		m250	3,4-dihydroxy-2-butanone 4-phosphate	-0.31785	0.6247	1	-0.43846	0
m229	D-Carnitine	0.11425	0.45452	1	0.57399	0		m448	2,3-Bis(3-hydroxytetradecanoyl)-beta-D-glucosaminyl 1-phosphate	-0.14621	0.55812	1	0.51108	0		m277	6,7-Dimethyl-8-(1-D-ribityl)lumazine	-0.31785	0.6247	1	-0.43846	0
m230	D-Carnitine	0.11425	0.45452	1	0.57399	0		m250	3,4-dihydroxy-2-butanone 4-phosphate	-0.14848	0.55902	1	0.50838	0		m870	(R)-2-Methylmalate	-0.32167	0.62615	2	-0.34611	0.37848
m231	L-Carnitine	0.11425	0.45452	1	0.57399	0		m175	O-acetyl-rhamanosyl-N-acetylglucosamyl-undecaprenyl diphosphate	-0.151	0.56001	1	0.50536	0		m943	Phosphatidylglycerol	-0.32854	0.62875	2	-0.35098	0.53261
m232	L-Carnitine	0.11425	0.45452	1	0.57399	0		m345	glucosyl-O-acetyl-rhamanosyl-N-acetylglucosamyl-undecaprenyl diphosphate	-0.151	0.56001	1	0.50536	0		m944	Cardiolipin	-0.32854	0.62875	2	-0.35098	0.53261
m530	Ornithine	0.10827	0.45689	3	0.51351	1.2273		m631	Pyruvate	-0.16103	0.56396	23	0.64534	1.0517		m92	4-Methyl-5-(2-phosphoethyl)-thiazole	-0.3294	0.62907	6	-0.24815	1.1475
m425	Inosine	0.10671	0.45751	7	0.48339	0.57559		m1180	Inorganic triphosphate	-0.16515	0.56559	2	0.54405	0.86603		m842	Phosphate	-0.33017	0.62936	2	-0.35214	0.063782
m759	Xanthosine	0.10671	0.45751	7	0.48339	0.57559		m66	(S)-3-Methyl-2-oxopentanoate	-0.16663	0.56617	1	0.48672	0		m746	UMP	-0.34906	0.63648	6	-0.25622	0.538
m1317	Mannobiose (beta-1,4)	0.10475	0.45829	18	0.46724	1.1007		m91	4-Methyl-2-oxopentanoate	-0.16663	0.56617	1	0.48672	0		m620	L-Proline	-0.35551	0.63889	4	-0.29522	1.0581
m423	myo-Inositol	0.10385	0.45865	2	0.52805	0.7985		m359	L-Glutaminyl-tRNA(Gln)	-0.17755	0.57046	1	0.47368	0		m1312	Laminaribiose	-0.36162	0.64118	1	-0.48224	0
m422	Indole	0.098242	0.46087	1	0.5548	0		m423	myo-Inositol	-0.1842	0.57307	2	0.52805	0.7985		m1313	laminarin (n=30 repeat units, beta -1,3 glc)	-0.36162	0.64118	1	-0.48224	0
m470	L-Methionine Sulfoxide	0.096906	0.4614	1	0.55319	0		m255	N6-(1,2-Dicarboxyethyl)-AMP	-0.19341	0.57668	1	0.45476	0		m88	4-(cytidine 5'-diphospho)-2-C-methyl-D-erythritol	-0.37399	0.64579	1	-0.4946	0
m945	D-Glucono-1,5-lactone 6-phosphate	0.096114	0.46171	1	0.55224	0		m266	Deoxyguanosine	-0.19653	0.5779	7	0.59631	0.80834		m661	Succinate	-0.39402	0.65322	7	-0.26513	1.2689
m481	Methylglyoxal	0.093695	0.46268	4	0.49323	0.42844		m273	Dihydropteroate	-0.19885	0.57881	1	0.44827	0		m1180	Inorganic triphosphate	-0.40937	0.65887	1	-0.52998	0
m617	1-(5-Phosphoribosyl)-ATP	0.09007	0.46412	2	0.51641	1.5039		m421	Indole	-0.20049	0.57945	4	0.56273	1.2693		m653	N-Succinyl-LL-2,6-diaminoheptanedioate	-0.43277	0.66741	1	-0.55339	0
m1021	3alpha,7alpha-Dihydroxy-5beta-cholestanoyl-CoA	0.07674	0.46942	1	0.529	0		m289	dTDP-4-dehydro-6-deoxy-L-mannose	-0.20479	0.58113	2	0.51076	1.5745		m654	N-Succinyl-2-L-amino-6-oxoheptanedioate	-0.43277	0.66741	1	-0.55339	0
m1022	3alpha,7alpha-Dihydroxy-5beta-cholest-24-enoyl-CoA	0.07674	0.46942	1	0.529	0		m965	Cellulose	-0.22675	0.58969	5	0.56475	0.75961		m259	Deoxycytidine	-0.44319	0.67119	1	-0.56381	0
m1025	3alpha,7alpha,12alpha-Trihydroxy-5beta-cholestanoyl-CoA	0.07674	0.46942	1	0.529	0		m1041	Cyanoglycoside	-0.22675	0.58969	5	0.56475	0.75961		m297	Deoxyuridine	-0.44319	0.67119	1	-0.56381	0
m1026	3alpha,7alpha,12alpha-Trihydroxy-5beta-cholest-24-enoyl-CoA	0.07674	0.46942	1	0.529	0		m1042	Cyanohydrin	-0.22675	0.58969	5	0.56475	0.75961		m1090	5'-Deoxy-5-fluorocytidine	-0.44319	0.67119	1	-0.56381	0
m1067	Naphthyl-2-methyl-succinyl-CoA	0.07674	0.46942	1	0.529	0		m1043	cis-beta-D-Glucosyl-2-hydroxycinnamate	-0.22675	0.58969	5	0.56475	0.75961		m1091	5'-Deoxy-5-fluorouridine	-0.44319	0.67119	1	-0.56381	0
m1068	Naphthyl-2-methylene-succinyl-CoA	0.07674	0.46942	1	0.529	0		m1044	cis-2-Hydroxycinnamate	-0.22675	0.58969	5	0.56475	0.75961		m600	Phenylpyruvate	-0.44877	0.6732	2	-0.43633	0.4892
m1088	5-Methylhex-4-enoyl-CoA	0.07674	0.46942	1	0.529	0		m464	D-Mannose 6-phosphate	-0.22687	0.58974	2	0.49221	1.0023		m310	Fe2+	-0.44885	0.67323	1	-0.56947	0
m1089	(2E)-5-Methylhexa-2,4-dienoyl-CoA	0.07674	0.46942	1	0.529	0		m762	D-Xylose	-0.24921	0.5984	2	0.47345	0.28057		m1220	Fe3+	-0.44885	0.67323	1	-0.56947	0
m245	Deoxyadenosine	0.06936	0.47235	4	0.47868	0.80207		m597	L-Phenylalanine	-0.25067	0.59896	5	0.552	1.0764		m735	Undecaprenyl phosphate	-0.45692	0.67613	3	-0.38124	0.7035
m275	Deoxyinosine	0.06936	0.47235	4	0.47868	0.80207		m38	2-Octaprenyl-6-methoxy-1,4-benzoquinol	-0.25395	0.60023	1	0.38252	0		m1309	Levantetraose	-0.45893	0.67686	3	-0.3824	0.39763
m475	5,10-Methylenetetrahydrofolate	0.057956	0.47689	9	0.4616	1.0426		m39	2-Octaprenyl-3-methyl-6-methoxy- 1,4-benzoquinol	-0.25395	0.60023	1	0.38252	0		m1310	Levantriose	-0.45893	0.67686	3	-0.3824	0.39763
m175	O-acetyl-rhamanosyl-N-acetylglucosamyl-undecaprenyl diphosphate	0.057037	0.47726	1	0.50536	0		m196	Calcium	-0.26453	0.60431	1	0.3699	0		m1311	Levanbiose	-0.45893	0.67686	3	-0.3824	0.39763
m345	glucosyl-O-acetyl-rhamanosyl-N-acetylglucosamyl-undecaprenyl diphosphate	0.057037	0.47726	1	0.50536	0		m43	2-Succinyl-6-hydroxy-2,4-cyclohexadiene-1-carboxylate	-0.26522	0.60458	2	0.46	1.3273		m726	UDP-N-acetyl-D-glucosamine	-0.46632	0.67951	4	-0.35059	1.187
m52	(3R)-3-Hydroxyacyl-[acyl-carrier protein]	0.054471	0.47828	4	0.46979	1.1957		m731	UDP-N-acetylmuramoyl-L-alanyl-D-glutamate	-0.27527	0.60845	2	0.45156	0.40693		m11	(R)-2,3-Dihydroxy-3-methylbutanoate	-0.46648	0.67956	2	-0.4489	0.68003
m53	(R)-3-hydroxy-cis-dodec-5-enoyl-[acyl-carrier protein]	0.054471	0.47828	4	0.46979	1.1957		m932	O-Acetyl-L-homoserine	-0.27996	0.61025	1	0.35148	0		m12	(R)-2,3-Dihydroxy-3-methylpentanoate	-0.46648	0.67956	2	-0.4489	0.68003
m54	(R)-3-hydroxy-cis-myristol-7-eoyl-[acyl-carrier protein]	0.054471	0.47828	4	0.46979	1.1957		m60	(R)-3-Hydroxytetradecanoyl-[acyl-carrier protein]	-0.28138	0.61079	4	0.51457	1.3043		m1142	Adenosylcobalamin	-0.49048	0.6881	1	-0.6111	0
m55	(R)-3-hydroxy-cis-palm-9-eoyl-[acyl-carrier protein]	0.054471	0.47828	4	0.46979	1.1957		m331	Fumarate	-0.28344	0.61158	4	0.51334	1.9567		m1179	Cob(I)alamin	-0.49048	0.6881	1	-0.6111	0
m56	(R)-3-hydroxy-cis-vacc-11-enoyl-[acyl-carrier protein]	0.054471	0.47828	4	0.46979	1.1957		m13	(S)-2-[5-Amino-1-(5-phospho-D-ribosyl)imidazole-4-carboxamido]succinate	-0.28486	0.61213	1	0.34563	0		m448	2,3-Bis(3-hydroxytetradecanoyl)-beta-D-glucosaminyl 1-phosphate	-0.50065	0.69169	1	-0.62127	0
m57	(R)-3-Hydroxydodecanoyl-[acyl-carrier protein]	0.054471	0.47828	4	0.46979	1.1957		m376	GMP	-0.28849	0.61352	9	0.57001	0.69841		m721	UDP-2,3-bis(3-hydroxytetradecanoyl)glucosamine	-0.50065	0.69169	1	-0.62127	0
m58	(R)-3-Hydroxydecanoyl-[acyl-carrier protein]	0.054471	0.47828	4	0.46979	1.1957		m83	4-Aminobutanoate	-0.29066	0.61434	1	0.33872	0		m235	CTP	-0.50446	0.69303	5	-0.34107	0.83579
m59	(R)-3-Hydroxyhexanoyl-[acyl-carrier protein]	0.054471	0.47828	4	0.46979	1.1957		m364	L-Glutamate	-0.29066	0.61434	1	0.33872	0		m273	Dihydropteroate	-0.50978	0.6949	1	-0.6304	0
m61	(R)-3-Hydroxyoctanoyl-[acyl-carrier protein]	0.054471	0.47828	4	0.46979	1.1957		m596	Phenylacetyl-CoA	-0.29455	0.61583	4	0.50673	0.40721		m496	Nitrous oxide	-0.51312	0.69606	2	-0.48201	0.031011
m62	(R)-3-Hydroxyoctadecanoyl-[acyl-carrier protein]	0.054471	0.47828	4	0.46979	1.1957		m310	Fe2+	-0.29746	0.61694	5	0.52708	1.1929		m513	Nitric oxide	-0.51312	0.69606	2	-0.48201	0.031011
m63	R-3-hydroxypalmitoyl-[acyl-carrier protein]	0.054471	0.47828	4	0.46979	1.1957		m1218	Fe2+	-0.29746	0.61694	5	0.52708	1.1929		m406	L-Histidyl-tRNA(His)	-0.52519	0.70028	1	-0.64582	0
m17	meso-2,6-Diaminoheptanedioate	0.050576	0.47983	4	0.46746	0.5784		m1001	N-Acetylmuramoyl-Ala	-0.29748	0.61695	2	0.43291	0.054783		m188	L-Aspartate	-0.52596	0.70054	2	-0.49113	0.76466
m953	Tetrahydrofolate	0.04751	0.48105	9	0.45746	1.1351		m1002	N-Acetyl-D-muramoate	-0.29748	0.61695	2	0.43291	0.054783		m648	L-Serine	-0.53841	0.70485	2	-0.49996	0.23447
m762	D-Xylose	0.039194	0.48437	2	0.47345	0.28057		m365	L-Glutamyl-tRNA(Glu)	-0.30838	0.62111	1	0.31757	0		m19	2-Aminomalonate semialdehyde	-0.54514	0.70717	1	-0.66576	0
m359	L-Glutaminyl-tRNA(Gln)	0.030631	0.48778	1	0.47368	0		m506	Ammonium	-0.31463	0.62348	1	0.31012	0		m20	L-2-Amino-3-oxobutanoate	-0.54514	0.70717	1	-0.66576	0
m713	L-Tryptophan	0.03044	0.48786	5	0.45289	1.1263		m512	Nitrite	-0.31463	0.62348	1	0.31012	0		m191	L-Allo-threonine	-0.54514	0.70717	1	-0.66576	0
m43	2-Succinyl-6-hydroxy-2,4-cyclohexadiene-1-carboxylate	0.023274	0.49072	2	0.46	1.3273		m410	Hypoxanthine	-0.31603	0.62401	2	0.41733	0.16224		m647	D-Serine	-0.54514	0.70717	1	-0.66576	0
m597	L-Phenylalanine	0.014048	0.4944	6	0.44494	0.99784		m80	5-O-(1-Carboxyvinyl)-3-phosphoshikimate	-0.31623	0.62408	1	0.30821	0		m394	Hexadecanoate (n-C16:0)	-0.55937	0.71204	2	-0.51484	1.6439
m731	UDP-N-acetylmuramoyl-L-alanyl-D-glutamate	0.013279	0.4947	2	0.45156	0.40693		m145	5-Amino-1-(5-Phospho-D-ribosyl)imidazole-4-carboxamide	-0.31634	0.62413	2	0.41707	1.1951		m396	Hexadecenoate (n-C16:1)	-0.55937	0.71204	2	-0.51484	1.6439
m16	LL-2,6-Diaminoheptanedioate	0.0085066	0.49661	2	0.44753	0.48839		m440	L-Leucine	-0.32073	0.62579	10	0.56627	0.87176		m520	octadecanoate (n-C18:0)	-0.55937	0.71204	2	-0.51484	1.6439
m376	GMP	0.0056829	0.49773	10	0.43887	0.77818		m30	2-Deoxy-D-ribose 1-phosphate	-0.32092	0.62586	1	0.30261	0		m522	octadecenoate (n-C18:1)	-0.55937	0.71204	2	-0.51484	1.6439
m456	Malonyl-CoA	0.0051832	0.49793	8	0.44063	0.78472		m635	alpha-D-Ribose 1-phosphate	-0.32092	0.62586	1	0.30261	0		m715	tetradecanoate (n-C14:0)	-0.55937	0.71204	2	-0.51484	1.6439
m975	Sorbitol 6-phosphate	0.0022558	0.4991	3	0.44034	1.4844		m374	glycogen	-0.32614	0.62784	2	0.40884	1.4474		m911	H2O2	-0.56838	0.71511	1	-0.689	0
m976	Sorbose 1-phosphate	0.0022558	0.4991	3	0.44034	1.4844		m532	1,2-didodecanoyl-sn-glycerol 3-phosphate	-0.32945	0.62909	2	0.40606	2.0083		m912	Oxidized glutathione	-0.56838	0.71511	1	-0.689	0
m983	Butanal	0.0022558	0.4991	3	0.44034	1.4844		m534	1,2-ditetradecanoyl-sn-glycerol 3-phosphate	-0.32945	0.62909	2	0.40606	2.0083		m913	Reduced glutathione	-0.56838	0.71511	1	-0.689	0
m984	1-Butanol	0.0022558	0.4991	3	0.44034	1.4844		m536	1,2-ditetradec-7-enoyl-sn-glycerol 3-phosphate	-0.32945	0.62909	2	0.40606	2.0083		m960	Glutathione	-0.56838	0.71511	1	-0.689	0
m1052	Ethylene oxide	0.0022558	0.4991	3	0.44034	1.4844		m538	1,2-dihexadecanoyl-sn-glycerol 3-phosphate	-0.32945	0.62909	2	0.40606	2.0083		m1069	5(S)-HPETE	-0.56838	0.71511	1	-0.689	0
m1063	1-(4'-Hydroxyphenyl)ethanol	0.0022558	0.4991	3	0.44034	1.4844		m540	1,2-dihexadec-9-enoyl-sn-glycerol 3-phosphate	-0.32945	0.62909	2	0.40606	2.0083		m1070	Glutathione disulfide	-0.56838	0.71511	1	-0.689	0
m1064	4'-Hydroxyacetophenone	0.0022558	0.4991	3	0.44034	1.4844		m542	1,2-dioctadecanoyl-sn-glycerol 3-phosphate	-0.32945	0.62909	2	0.40606	2.0083		m1071	5(S)-HETE	-0.56838	0.71511	1	-0.689	0
m1074	13(S)-HODE	0.0022558	0.4991	3	0.44034	1.4844		m544	1,2-dioctadec-11-enoyl-sn-glycerol 3-phosphate	-0.32945	0.62909	2	0.40606	2.0083		m1072	15(S)-HPETE	-0.56838	0.71511	1	-0.689	0
m1075	13-OxoODE	0.0022558	0.4991	3	0.44034	1.4844		m1176	cellobiose	-0.32989	0.62926	2	0.40569	0.89262		m1073	(15S)-15-Hydroxy-5,8,11-cis-13-trans-eicosatetraenoate	-0.56838	0.71511	1	-0.689	0
m115	N1-Acetylspermidine	0.0010238	0.49959	1	0.43816	0		m977	trans-4-Hydroxy-L-proline	-0.33357	0.63065	1	0.28751	0		m18	(S)-2-Aceto-2-hydroxybutanoate	-0.56971	0.71556	3	-0.44666	0.45664
m497	N8-Acetylspermidine	0.0010238	0.49959	1	0.43816	0		m978	L-1-Pyrroline-3-hydroxy-5-carboxylate	-0.33357	0.63065	1	0.28751	0		m155	(S)-2-Acetolactate	-0.56971	0.71556	3	-0.44666	0.45664
m1271	Glycylleucine	-0.00026811	0.50011	4	0.43707	1.1218		m245	Deoxyadenosine	-0.34166	0.6337	4	0.47868	0.80207		m733	Undecaprenyl diphosphate	-0.5742	0.71708	2	-0.52537	1.0398
m1305	Leucylglycine	-0.00026811	0.50011	4	0.43707	1.1218		m259	Deoxycytidine	-0.34166	0.6337	4	0.47868	0.80207		m1106	Homogalacturonan	-0.59951	0.72558	2	-0.54333	0.79049
m1307	Leucylleucine	-0.00026811	0.50011	4	0.43707	1.1218		m275	Deoxyinosine	-0.34166	0.6337	4	0.47868	0.80207		m679	5,6,7,8-Tetrahydrofolate	-0.60036	0.72587	3	-0.46443	1.202
m60	(R)-3-Hydroxytetradecanoyl-[acyl-carrier protein]	-0.0019635	0.50078	7	0.43421	0.96689		m855	Propionyladenylate	-0.34622	0.63541	1	0.27242	0		m1146	de-Fuc, reducing GlcNAc removed form of PA6 (w/o peptide linkage)	-0.60074	0.726	2	-0.54421	0.40669
m268	Dihydroxyacetone	-0.014321	0.50571	4	0.42867	0.778		m297	Deoxyuridine	-0.34942	0.63661	5	0.4994	0.69615		m532	1,2-didodecanoyl-sn-glycerol 3-phosphate	-0.61437	0.73051	4	-0.42455	0.79452
m733	Undecaprenyl diphosphate	-0.015009	0.50599	5	0.42865	1.5799		m203	Cadmium	-0.35066	0.63708	1	0.26712	0		m534	1,2-ditetradecanoyl-sn-glycerol 3-phosphate	-0.61437	0.73051	4	-0.42455	0.79452
m499	Sodium	-0.022978	0.50917	5	0.4244	0.89134		m204	Cadmium	-0.35066	0.63708	1	0.26712	0		m536	1,2-ditetradec-7-enoyl-sn-glycerol 3-phosphate	-0.61437	0.73051	4	-0.42455	0.79452
m143	S-Adenosyl-L-homocysteine	-0.024662	0.50984	9	0.42879	0.90408		m223	Co2+	-0.35066	0.63708	1	0.26712	0		m538	1,2-dihexadecanoyl-sn-glycerol 3-phosphate	-0.61437	0.73051	4	-0.42455	0.79452
m91	4-Methyl-2-oxopentanoate	-0.025122	0.51002	2	0.41913	0.095585		m224	Co2+	-0.35066	0.63708	1	0.26712	0		m540	1,2-dihexadec-9-enoyl-sn-glycerol 3-phosphate	-0.61437	0.73051	4	-0.42455	0.79452
m410	Hypoxanthine	-0.027257	0.51087	2	0.41733	0.16224		m401	Hg2+	-0.35066	0.63708	1	0.26712	0		m542	1,2-dioctadecanoyl-sn-glycerol 3-phosphate	-0.61437	0.73051	4	-0.42455	0.79452
m38	2-Octaprenyl-6-methoxy-1,4-benzoquinol	-0.045362	0.51809	1	0.38252	0		m402	Hg2+	-0.35066	0.63708	1	0.26712	0		m544	1,2-dioctadec-11-enoyl-sn-glycerol 3-phosphate	-0.61437	0.73051	4	-0.42455	0.79452
m39	2-Octaprenyl-3-methyl-6-methoxy- 1,4-benzoquinol	-0.045362	0.51809	1	0.38252	0		m477	Mn2+	-0.35066	0.63708	1	0.26712	0		m28	2-Demethylmenaquinone 8	-0.6146	0.73059	1	-0.73522	0
m725	UDP-N-acetyl-3-O-(1-carboxyvinyl)-D-glucosamine	-0.045441	0.51812	2	0.40197	0.87189		m478	Mn2+	-0.35066	0.63708	1	0.26712	0		m376	GMP	-0.62078	0.73263	1	-0.74141	0
m1176	cellobiose	-0.04651	0.51855	4	0.40943	0.65637		m389	Hydrogen sulfide	-0.35182	0.63751	3	0.4401	1.5222		m382	Guanine	-0.62078	0.73263	1	-0.74141	0
m517	Octanoyl-ACP (n-C8:0ACP)	-0.049249	0.51964	3	0.40479	0.90911		m649	L-Seryl-tRNA(Sec)	-0.35574	0.63898	1	0.26105	0		m35	2-C-methyl-D-erythritol 4-phosphate	-0.63466	0.73717	2	-0.56828	0.1042
m196	Calcium	-0.05588	0.52228	1	0.3699	0		m650	L-Seryl-tRNA(Ser)	-0.35574	0.63898	1	0.26105	0		m138	Adenosylcobalamin	-0.63784	0.73821	2	-0.57054	0.057355
m144	2-Amino-4-hydroxy-6-(erythro-1,2,3-trihydroxypropyl)dihydropteridine triphosphate	-0.06369	0.52539	4	0.39916	0.75297		m336	galactosyl-glucosyl-inner core oligosaccharide lipid A	-0.3603	0.64069	1	0.25562	0		m200	Cob(I)alamin	-0.63784	0.73821	2	-0.57054	0.057355
m47	3-Carboxy-4-methyl-2-oxopentanoate	-0.07118	0.52837	1	0.35154	0		m352	glucosyl-inner core oligosaccharide lipid A	-0.3603	0.64069	1	0.25562	0		m631	Pyruvate	-0.63964	0.7388	16	-0.27559	0.88053
m420	IMP	-0.073401	0.52926	8	0.4075	0.69597		m1144	N-Carbamoylputrescine	-0.36724	0.64328	2	0.37432	0.23379		m1294	Kestopentaose (4 fru, 1 glc inulin-type fructo-oligosaccharide)	-0.64351	0.74005	2	-0.57456	0.30766
m1144	N-Carbamoylputrescine	-0.078186	0.53116	2	0.37432	0.23379		m946	Starch	-0.37247	0.64523	2	0.36993	0.5791		m1298	Kestose (2 fru, 1 glc inulin-type fructo-oligosaccharide)	-0.64351	0.74005	2	-0.57456	0.30766
m83	4-Aminobutanoate	-0.081869	0.53262	1	0.33872	0		m881	CDP-1,2-didodecanoylglycerol	-0.37637	0.64668	4	0.45803	1.2377		m1299	Kestotetraose (3 fru, 1 glc inulin-type fructo-oligosaccharide)	-0.64351	0.74005	2	-0.57456	0.30766
m333	D-Glucose 1-phosphate	-0.099448	0.53961	5	0.38362	0.51172		m882	CDP-1,2-ditetradecanoylglycerol	-0.37637	0.64668	4	0.45803	1.2377		m1333	Oligofructose, polymerization average 4 units of beta-2,1-fructose per chain	-0.64351	0.74005	2	-0.57456	0.30766
m365	L-Glutamyl-tRNA(Glu)	-0.099503	0.53963	1	0.31757	0		m883	CDP-1,2-ditetradec-7-enoylglycerol	-0.37637	0.64668	4	0.45803	1.2377		m879	6-hydroxymethyl dihydropterin	-0.64911	0.74186	1	-0.76973	0
m903	Fdred	-0.10355	0.54124	4	0.37534	0.32562		m884	CDP-1,2-dihexadecanoylglycerol	-0.37637	0.64668	4	0.45803	1.2377		m880	Glycolaldehyde	-0.64911	0.74186	1	-0.76973	0
m904	Fdox	-0.10355	0.54124	4	0.37534	0.32562		m885	CDP-1,2-dihexadec-9-enoylglycerol	-0.37637	0.64668	4	0.45803	1.2377		m375	D-Glycero-D-manno-heptose 7-phosphate	-0.65738	0.74453	1	-0.778	0
m512	Nitrite	-0.10571	0.54209	1	0.31012	0		m886	CDP-1,2-dioctadecanoylglycerol	-0.37637	0.64668	4	0.45803	1.2377		m134	Adenine	-0.65911	0.74509	2	-0.58564	0.22029
m344	N1-(5-Phospho-D-ribosyl)glycinamide	-0.10634	0.54234	3	0.36539	1.5555		m887	CDP-1,2-dioctadec-11-enoylglycerol	-0.37637	0.64668	4	0.45803	1.2377		m636	alpha-D-Ribose 5-phosphate	-0.66239	0.74614	6	-0.38472	0.87042
m42	2-Phosphoglycolate	-0.10802	0.54301	2	0.34912	0.089215		m454	L-Malate	-0.38105	0.64842	2	0.36273	1.4917		m1318	mannotriose (beta-1,4)	-0.66332	0.74644	4	-0.449	1.2157
m515	Superoxide anion	-0.11011	0.54384	1	0.30484	0		m1150	L-alanyl-L-aspartate	-0.38365	0.64938	11	0.54694	0.97186		m1319	mannotetraose	-0.66332	0.74644	4	-0.449	1.2157
m30	2-Deoxy-D-ribose 1-phosphate	-0.11197	0.54458	1	0.30261	0		m1152	L-alanyl-L-glutamine	-0.38365	0.64938	11	0.54694	0.97186		m1321	mannopentaose	-0.66332	0.74644	4	-0.449	1.2157
m757	Xanthosine 5'-phosphate	-0.1133	0.5451	8	0.39068	0.69195		m1154	L-alanyl-L-glutamate	-0.38365	0.64938	11	0.54694	0.97186		m514	O2	-0.69515	0.75652	7	-0.3798	1.1597
m855	Propionyladenylate	-0.13714	0.55454	1	0.27242	0		m1156	L-alanylglycine	-0.38365	0.64938	11	0.54694	0.97186		m142	Agmatine	-0.70262	0.75885	1	-0.82325	0
m1300	potassium	-0.13877	0.55518	4	0.35429	1.2187		m1158	L-alanyl-L-histidine	-0.38365	0.64938	11	0.54694	0.97186		m179	L-Arginine	-0.70262	0.75885	1	-0.82325	0
m449	L-Lysine	-0.14035	0.55581	6	0.36957	0.93991		m1160	L-alanyl-L-leucine	-0.38365	0.64938	11	0.54694	0.97186		m221	CO2	-0.70262	0.75885	1	-0.82325	0
m649	L-Seryl-tRNA(Sec)	-0.14661	0.55828	1	0.26105	0		m1162	L-alanyl-L-threonine	-0.38365	0.64938	11	0.54694	0.97186		m1145	de-Fuc form of PA6 (w/o peptide linkage)	-0.71115	0.7615	1	-0.83178	0
m650	L-Seryl-tRNA(Ser)	-0.14661	0.55828	1	0.26105	0		m1322	L-methionyl-L-alanine	-0.38365	0.64938	11	0.54694	0.97186		m1147	N,N-diacetylchitobiose	-0.71115	0.7615	1	-0.83178	0
m336	galactosyl-glucosyl-inner core oligosaccharide lipid A	-0.15114	0.56007	1	0.25562	0		m157	Allantoin	-0.38745	0.65079	1	0.22322	0		m1249	hyaluronan degradation product 1	-0.71115	0.7615	1	-0.83178	0
m352	glucosyl-inner core oligosaccharide lipid A	-0.15114	0.56007	1	0.25562	0		m158	Allantoate	-0.38745	0.65079	1	0.22322	0		m1250	hyaluronan biosynthesis, precursor 1	-0.71115	0.7615	1	-0.83178	0
m1012	5-Dehydro-4-deoxy-D-glucuronate	-0.15262	0.56065	2	0.31146	1.0407		m1110	Dextran	-0.39015	0.65179	1	0.21999	0		m1317	Mannobiose (beta-1,4)	-0.72116	0.76459	8	-0.37281	0.83446
m235	CTP	-0.1532	0.56088	17	0.39374	1.5326		m1324	L-Methionine	-0.39706	0.65434	1	0.21175	0		m119	Acetyl-CoA	-0.73746	0.76958	12	-0.32699	1.1456
m274	dIMP	-0.15427	0.5613	5	0.35438	0.74816		m42	2-Phosphoglycolate	-0.39724	0.6544	2	0.34912	0.089215		m450	L-Lysine-tRNA (Lys)	-0.74864	0.77296	1	-0.86928	0
m174	D-Arabinose	-0.15471	0.56147	69	0.41591	1.0124		m1143	Agmatine	-0.39936	0.65519	1	0.20901	0		m818	D-Fructose	-0.75745	0.77561	4	-0.49603	0.3963
m626	Pyridoxamine 5'-phosphate	-0.16365	0.565	3	0.32583	0.67076		m456	Malonyl-CoA	-0.41086	0.65941	4	0.43749	1.1162		m5	1-Pyrroline-5-carboxylate	-0.76074	0.77659	1	-0.88137	0
m628	Pyridoxal 5'-phosphate	-0.16365	0.565	3	0.32583	0.67076		m1271	Glycylleucine	-0.41157	0.65967	4	0.43707	1.1218		m977	trans-4-Hydroxy-L-proline	-0.76074	0.77659	1	-0.88137	0
m157	Allantoin	-0.17814	0.57069	1	0.22322	0		m1305	Leucylglycine	-0.41157	0.65967	4	0.43707	1.1218		m978	L-1-Pyrroline-3-hydroxy-5-carboxylate	-0.76074	0.77659	1	-0.88137	0
m158	Allantoate	-0.17814	0.57069	1	0.22322	0		m1307	Leucylleucine	-0.41157	0.65967	4	0.43707	1.1218		m663	Succinyl-CoA	-0.76125	0.77675	4	-0.49793	0.89202
m1324	L-Methionine	-0.1877	0.57445	1	0.21175	0		m937	Butanoic acid	-0.41617	0.66136	1	0.18895	0		m739	UDP	-0.78987	0.7852	4	-0.51223	1.0315
m615	N-(5-Phospho-D-ribosyl)anthranilate	-0.18809	0.5746	3	0.30897	0.78389		m627	Pyridoxamine	-0.42241	0.66364	1	0.1815	0		m624	5-Phospho-alpha-D-ribose 1-diphosphate	-0.80866	0.79065	7	-0.42303	0.55101
m1143	Agmatine	-0.18999	0.57534	1	0.20901	0		m629	Pyridoxal	-0.42241	0.66364	1	0.1815	0		m27	2-Dehydropantoate	-0.80912	0.79078	1	-0.92975	0
m721	UDP-2,3-bis(3-hydroxytetradecanoyl)glucosamine	-0.19004	0.57536	3	0.30762	0.84572		m630	Pyridoxine	-0.42241	0.66364	1	0.1815	0		m549	(R)-Pantoate	-0.80912	0.79078	1	-0.92975	0
m310	Fe2+	-0.19208	0.57616	6	0.34432	1.1571		m713	L-Tryptophan	-0.43672	0.66884	5	0.45289	1.1263		m1077	Glycerol	-0.86812	0.80734	6	-0.4691	0.90432
m447	Lipid A Disaccharide	-0.19735	0.57822	2	0.27369	0.33573		m17	meso-2,6-Diaminoheptanedioate	-0.44132	0.67051	2	0.3121	0.60415		m178	L-Arginine	-0.86832	0.80739	1	-0.98896	0
m937	Butanoic acid	-0.20671	0.58188	1	0.18895	0		m1012	5-Dehydro-4-deoxy-D-glucuronate	-0.44209	0.67079	2	0.31146	1.0407		m181	L-Arginyl-tRNA(Arg)	-0.86832	0.80739	1	-0.98896	0
m684	Thymidine	-0.21095	0.58354	6	0.33511	0.75696		m1013	(4S)-4,6-Dihydroxy-2,5-dioxohexanoate	-0.44209	0.67079	2	0.31146	1.0407		m503	Nicotinamide adenine dinucleotide phosphate	-0.87126	0.80819	23	-0.29765	0.90993
m627	Pyridoxamine	-0.21292	0.58431	1	0.1815	0		m868	Sulfate	-0.44316	0.67117	1	0.15674	0		m504	Nicotinamide adenine dinucleotide phosphate - reduced	-0.87126	0.80819	23	-0.29765	0.90993
m629	Pyridoxal	-0.21292	0.58431	1	0.1815	0		m425	Inosine	-0.44817	0.67299	7	0.48339	0.57559		m632	Ubiquinone-8	-0.90112	0.81624	7	-0.45824	1.266
m630	Pyridoxine	-0.21292	0.58431	1	0.1815	0		m759	Xanthosine	-0.44817	0.67299	7	0.48339	0.57559		m633	Ubiquinol-8	-0.90112	0.81624	7	-0.45824	1.266
m66	(S)-3-Methyl-2-oxopentanoate	-0.21434	0.58486	2	0.25934	0.32157		m118	Acetaldehyde	-0.46469	0.67892	4	0.40545	0.47376		m369	Glycerol 3-phosphate	-0.90982	0.81854	2	-0.76362	1.4082
m322	FMN	-0.21481	0.58504	1	0.17924	0		m419	3-(Imidazol-4-yl)-2-oxopropyl phosphate	-0.46532	0.67915	1	0.1303	0		m1185	Choline	-0.90982	0.81854	2	-0.76362	1.4082
m1138	Cholate	-0.21942	0.58684	3	0.28735	1.2785		m517	Octanoyl-ACP (n-C8:0ACP)	-0.4755	0.68279	2	0.28339	1.2508		m1284	sn-Glycero-3-phosphocholine	-0.90982	0.81854	2	-0.76362	1.4082
m1004	2-Amino-4-hydroxy-6-(erythro-1,2,3-trihydroxypropyl)dihydropteridine	-0.22744	0.58996	1	0.16408	0		m1065	Coproporphyrinogen III	-0.47597	0.68295	1	0.11759	0		m1285	sn-Glycero-3-phosphoethanolamine	-0.90982	0.81854	2	-0.76362	1.4082
m1006	6-Pyruvoyltetrahydropterin	-0.22744	0.58996	1	0.16408	0		m1066	Protoporphyrinogen IX	-0.47597	0.68295	1	0.11759	0		m1286	Ethanolamine	-0.90982	0.81854	2	-0.76362	1.4082
m682	L-Threonine	-0.23083	0.59128	15	0.36608	1.0709		m429	potassium	-0.47997	0.68438	2	0.27964	1.7722		m1287	Glycerophosphoglycerol	-0.90982	0.81854	2	-0.76362	1.4082
m21	1-(2-Carboxyphenylamino)-1-deoxy-D-ribulose 5-phosphate	-0.23203	0.59174	2	0.2444	1.0972		m1348	UDP-L-iduronate	-0.48191	0.68506	1	0.11051	0		m79	3-Phosphohydroxypyruvate	-0.91117	0.8189	1	-1.0318	0
m868	Sulfate	-0.23356	0.59234	1	0.15674	0		m970	Pantetheine	-0.48418	0.68587	1	0.1078	0		m185	L-Asparagine	-0.91119	0.8189	1	-1.0318	0
m297	Deoxyuridine	-0.2374	0.59383	6	0.3222	0.75902		m971	Pantothenate	-0.48418	0.68587	1	0.1078	0		m358	L-Glutamine	-0.91119	0.8189	1	-1.0318	0
m510	NMN	-0.23938	0.5946	4	0.29415	1.206		m1016	N-((R)-Pantothenoyl)-L-cysteine	-0.48418	0.68587	1	0.1078	0		m364	L-Glutamate	-0.91119	0.8189	1	-1.0318	0
m493	two disacharide linked murein units, pentapeptide crosslinked tetrapeptide (A2pm-D-ala) (middle of chain)	-0.24243	0.59577	2	0.23562	3.0782		m1017	(R)-4'-Phosphopantothenoyl-L-cysteine	-0.48418	0.68587	1	0.1078	0		m388	H2O	-0.91119	0.8189	1	-1.0318	0
m1350	Zinc	-0.25592	0.60099	3	0.26216	0.97663		m974	6-Carboxyhexanoyl-CoA	-0.4848	0.68609	1	0.10705	0		m506	Ammonium	-0.91119	0.8189	1	-1.0318	0
m622	L-Prolinylglycine	-0.26614	0.60493	12	0.34902	0.77215		m447	Lipid A Disaccharide	-0.48706	0.68689	2	0.27369	0.33573		m498	Sodium	-0.91478	0.81985	1	-1.0354	0
m1065	Coproporphyrinogen III	-0.26619	0.60495	1	0.11759	0		m922	3-Sulfino-L-alanine	-0.50266	0.6924	1	0.085745	0		m499	Sodium	-0.91478	0.81985	1	-1.0354	0
m1066	Protoporphyrinogen IX	-0.26619	0.60495	1	0.11759	0		m923	sulfur dioxide	-0.50266	0.6924	1	0.085745	0		m607	Propanoate	-0.91478	0.81985	1	-1.0354	0
m5	1-Pyrroline-5-carboxylate	-0.26976	0.60633	3	0.2526	1.1169		m505	Ammonium	-0.50623	0.69365	22	0.55544	1.1041		m621	L-Proline	-0.91478	0.81985	1	-1.0354	0
m1015	Holo-[carboxylase]	-0.27028	0.60653	3	0.25224	0.94447		m903	Fdred	-0.51526	0.69682	4	0.37534	0.32562		m856	Propanoate	-0.91478	0.81985	1	-1.0354	0
m970	Pantetheine	-0.27436	0.6081	1	0.1078	0		m904	Fdox	-0.51526	0.69682	4	0.37534	0.32562		m965	Cellulose	-0.93053	0.82395	2	-0.77831	0.98102
m971	Pantothenate	-0.27436	0.6081	1	0.1078	0		m304	D-Fructose 6-phosphate	-0.51862	0.69799	11	0.49832	0.9208		m1041	Cyanoglycoside	-0.93053	0.82395	2	-0.77831	0.98102
m1016	N-((R)-Pantothenoyl)-L-cysteine	-0.27436	0.6081	1	0.1078	0		m600	Phenylpyruvate	-0.51864	0.69799	4	0.37333	0.35444		m1042	Cyanohydrin	-0.93053	0.82395	2	-0.77831	0.98102
m1017	(R)-4'-Phosphopantothenoyl-L-cysteine	-0.27436	0.6081	1	0.1078	0		m21	1-(2-Carboxyphenylamino)-1-deoxy-D-ribulose 5-phosphate	-0.52193	0.69914	2	0.2444	1.0972		m1043	cis-beta-D-Glucosyl-2-hydroxycinnamate	-0.93053	0.82395	2	-0.77831	0.98102
m880	Glycolaldehyde	-0.27747	0.60929	2	0.20602	1.3799		m615	N-(5-Phospho-D-ribosyl)anthranilate	-0.52193	0.69914	2	0.2444	1.0972		m1044	cis-2-Hydroxycinnamate	-0.93053	0.82395	2	-0.77831	0.98102
m304	D-Fructose 6-phosphate	-0.27814	0.60955	17	0.35761	1.0226		m339	D-Galactose	-0.52697	0.70089	1	0.05674	0		m172	Adenosine 5'-phosphosulfate	-0.94987	0.82891	1	-1.0705	0
m367	Glycine	-0.28378	0.61171	25	0.36924	1.0335		m354	D-Glucose	-0.52697	0.70089	1	0.05674	0		m551	3'-Phosphoadenylyl sulfate	-0.94987	0.82891	1	-1.0705	0
m189	L-Aspartate 4-semialdehyde	-0.28657	0.61278	3	0.241	2.0163		m439	Lactose	-0.52697	0.70089	1	0.05674	0		m93	4-Phospho-L-aspartate	-0.95774	0.8309	2	-0.79763	0.77946
m677	2,3,4,5-Tetrahydrodipicolinate	-0.29092	0.61444	2	0.19466	0.846		m475	5,10-Methylenetetrahydrofolate	-0.56276	0.7132	9	0.4616	1.0426		m270	7,8-Dihydrofolate	-0.96435	0.83257	2	-0.80232	0.24313
m922	3-Sulfino-L-alanine	-0.29274	0.61514	1	0.085745	0		m714	L-Tryptophanyl-tRNA(Trp)	-0.56315	0.71333	1	0.013561	0		m1100	Arabinan	-0.97246	0.83459	3	-0.68026	0.2281
m923	sulfur dioxide	-0.29274	0.61514	1	0.085745	0		m407	L-Homoserine	-0.56717	0.7147	1	0.00876	0		m509	Nicotinate D-ribonucleotide	-0.9904	0.83901	2	-0.82081	0.75628
m285	periplasmic disulfide isomerase/thiol-disulphide oxidase (oxidized)	-0.30343	0.61922	1	0.072922	0		m664	O-Succinyl-L-homoserine	-0.56717	0.7147	1	0.00876	0		m940	Phosphatidate	-0.99623	0.84043	2	-0.82495	0.96071
m286	periplasmic disulfide isomerase/thiol-disulphide oxidase (reduced)	-0.30343	0.61922	1	0.072922	0		m742	UDP-D-glucuronate	-0.56767	0.71487	3	0.29156	0.27803		m824	D-Glucose	-0.99973	0.84128	4	-0.61707	0.23437
m373	Glycolate	-0.30783	0.6209	1	0.067639	0		m144	2-Amino-4-hydroxy-6-(erythro-1,2,3-trihydroxypropyl)dihydropteridine triphosphate	-0.57023	0.71574	3	0.2898	0.88243		m729	Undecaprenyl-diphospho-N-acetylmuramoyl-L-alanyl-D-glutamyl-meso-2,6-diaminopimeloyl-D-alanyl-D-alanine	-1.0116	0.84414	1	-1.1323	0
m832	D-Lactate	-0.30783	0.6209	1	0.067639	0		m1195	Carboxyspermidine	-0.57386	0.71697	1	0.00078863	0		m744	UDP-N-acetylmuramoyl-L-alanyl-D-glutamyl-meso-2,6-diaminopimeloyl-D-alanyl-D-alanine	-1.0116	0.84414	1	-1.1323	0
m259	Deoxycytidine	-0.31214	0.62253	5	0.27019	0.83657		m1	10-Formyltetrahydrofolate	-0.57418	0.71708	6	0.40659	1.1845		m80	5-O-(1-Carboxyvinyl)-3-phosphoshikimate	-1.0194	0.846	1	-1.1401	0
m339	D-Galactose	-0.31692	0.62435	1	0.05674	0		m609	Propanoyl-CoA	-0.5795	0.71887	9	0.45499	1.3294		m326	Farnesyl diphosphate	-1.0262	0.84759	2	-0.8462	0.58612
m354	D-Glucose	-0.31692	0.62435	1	0.05674	0		m748	Uracil	-0.58909	0.7221	4	0.33139	0.94527		m873	3-(4-Hydroxyphenyl)pyruvate	-1.0518	0.85356	2	-0.86441	1.0946
m439	Lactose	-0.31692	0.62435	1	0.05674	0		m208	chorismate	-0.6009	0.72605	3	0.26868	0.90779		m956	dTDP-glucose	-1.0541	0.85408	2	-0.86604	1.0129
m332	Fumarate	-0.32289	0.62661	1	0.049572	0		m146	5-amino-1-(5-phospho-D-ribosyl)imidazole	-0.60274	0.72666	1	-0.033675	0		m975	Sorbitol 6-phosphate	-1.0549	0.85426	1	-1.1755	0
m662	Succinate	-0.32289	0.62661	1	0.049572	0		m481	Methylglyoxal	-0.60369	0.72697	2	0.17573	0.38116		m976	Sorbose 1-phosphate	-1.0549	0.85426	1	-1.1755	0
m454	L-Malate	-0.33429	0.63092	4	0.23743	1.1503		m474	1D-myo-Inositol 1-phosphate	-0.60517	0.72747	1	-0.036577	0		m983	Butanal	-1.0549	0.85426	1	-1.1755	0
m467	L-Methionine	-0.34006	0.63309	19	0.34515	0.92016		m1349	Pseudouridine 5-phosphate	-0.60519	0.72747	2	0.17447	0.34312		m984	1-Butanol	-1.0549	0.85426	1	-1.1755	0
m213	cardiolipin (tetratetradecanoyl, n-C14:0)	-0.34285	0.63414	1	0.025632	0		m956	dTDP-glucose	-0.60682	0.72801	3	0.26461	0.76985		m1052	Ethylene oxide	-1.0549	0.85426	1	-1.1755	0
m216	cardiolipin (tetrahexadec-9-enoyl, n-C16:1)	-0.34285	0.63414	1	0.025632	0		m948	Amylose	-0.60767	0.7283	1	-0.039562	0		m1063	1-(4'-Hydroxyphenyl)ethanol	-1.0549	0.85426	1	-1.1755	0
m371	Glycerol	-0.34285	0.63414	1	0.025632	0		m765	Zinc	-0.61039	0.7292	3	0.26216	0.97663		m1064	4'-Hydroxyacetophenone	-1.0549	0.85426	1	-1.1755	0
m714	L-Tryptophanyl-tRNA(Trp)	-0.35291	0.63792	1	0.013561	0		m1350	Zinc	-0.61039	0.7292	3	0.26216	0.97663		m1074	13(S)-HODE	-1.0549	0.85426	1	-1.1755	0
m407	L-Homoserine	-0.35691	0.63942	1	0.00876	0		m734	Undecaprenyl diphosphate	-0.6141	0.73043	1	-0.04724	0		m1075	13-OxoODE	-1.0549	0.85426	1	-1.1755	0
m1001	N-Acetylmuramoyl-Ala	-0.36119	0.64102	11	0.30716	0.76961		m736	Undecaprenyl phosphate	-0.6141	0.73043	1	-0.04724	0		m941	CDP-diacylglycerol	-1.0676	0.85714	3	-0.73541	0.76498
m1002	N-Acetyl-D-muramoate	-0.36119	0.64102	11	0.30716	0.76961		m510	NMN	-0.61438	0.73052	2	0.16676	0.57081		m634	Quinolinate	-1.0815	0.86026	2	-0.88546	0.66484
m1195	Carboxyspermidine	-0.36356	0.64191	1	0.00078863	0		m262	Dodecanoate (n-C12:0)	-0.61611	0.73109	1	-0.049631	0		m194	But-2-enoyl-[acyl-carrier protein]	-1.0855	0.86116	1	-1.2062	0
m1180	Inorganic triphosphate	-0.3662	0.64289	3	0.18604	0.87151		m263	Dodecanoyl-CoA (n-C12:0CoA)	-0.61611	0.73109	1	-0.049631	0		m1018	Butyryl-[acp]	-1.0855	0.86116	1	-1.2062	0
m293	dTMP	-0.37858	0.6475	6	0.25328	0.74458		m395	Hexadecanoate (n-C16:0)	-0.61611	0.73109	1	-0.049631	0		m1027	trans-Dodec-2-enoyl-[acp]	-1.0855	0.86116	1	-1.2062	0
m603	Phosphate	-0.37966	0.6479	8	0.2784	1.0656		m274	dIMP	-0.62164	0.73291	5	0.35438	0.74816		m1080	(2E)-Octadecenoyl-[acp]	-1.0855	0.86116	1	-1.2062	0
m474	1D-myo-Inositol 1-phosphate	-0.3947	0.65347	1	-0.036577	0		m134	Adenine	-0.63174	0.73622	3	0.24746	0.72317		m1081	Octadecanoyl-[acyl-carrier protein]	-1.0855	0.86116	1	-1.2062	0
m1194	Dimer GalNAc6S-GlcA	-0.39537	0.65372	5	0.22579	1.132		m27	2-Dehydropantoate	-0.63476	0.73721	2	0.14964	0.24873		m189	L-Aspartate 4-semialdehyde	-1.092	0.86259	2	-0.89296	0.64464
m948	Amylose	-0.39719	0.65439	1	-0.039562	0		m727	UDP-N-acetyl-D-mannosamine	-0.63977	0.73884	5	0.34472	0.99098		m202	Carbamoyl phosphate	-1.1144	0.86744	3	-0.76257	0.86044
m734	Undecaprenyl diphosphate	-0.40359	0.65674	1	-0.04724	0		m732	UDP-N-acetylmuramate	-0.64429	0.74031	1	-0.083259	0		m302	D-erythro-1-(Imidazol-4-yl)glycerol 3-phosphate	-1.1175	0.86811	2	-0.91102	1.112
m736	Undecaprenyl phosphate	-0.40359	0.65674	1	-0.04724	0		m959	(R)-S-Lactoylglutathione	-0.65311	0.74316	1	-0.093786	0		m278	Dimethylallyl diphosphate	-1.1518	0.8753	2	-0.93537	0.71224
m262	Dodecanoate (n-C12:0)	-0.40558	0.65748	1	-0.049631	0		m960	Glutathione	-0.65311	0.74316	1	-0.093786	0		m34	2-Methylcitrate	-1.1681	0.87861	1	-1.2887	0
m263	Dodecanoyl-CoA (n-C12:0CoA)	-0.40558	0.65748	1	-0.049631	0		m1189	Capsule polysaccharide (B.thetaiotaomicron specific)	-0.65808	0.74476	2	0.13005	1.0811		m209	Citrate	-1.1681	0.87861	1	-1.2887	0
m395	Hexadecanoate (n-C16:0)	-0.40558	0.65748	1	-0.049631	0		m327	D-Fructose	-0.65836	0.74485	5	0.33482	1.033		m609	Propanoyl-CoA	-1.1681	0.87861	1	-1.2887	0
m645	Sedoheptulose 7-phosphate	-0.41371	0.66046	2	0.090962	1.2289		m420	IMP	-0.66442	0.74679	8	0.4075	0.69597		m162	AMP	-1.195	0.88396	18	-0.39911	0.92642
m609	Propanoyl-CoA	-0.41422	0.66065	10	0.28062	1.3693		m623	L-Prolyl-tRNA(Pro)	-0.67326	0.74961	1	-0.11783	0		m318	N2-Formyl-N1-(5-phospho-D-ribosyl)glycinamide	-1.2069	0.88626	1	-1.3276	0
m241	L-Cystathionine	-0.41523	0.66101	2	0.089678	1.902		m22	2-Dehydro-3-deoxy-D-arabino-heptonate 7-phosphate	-0.68245	0.75252	1	-0.1288	0		m344	N1-(5-Phospho-D-ribosyl)glycinamide	-1.2069	0.88626	1	-1.3276	0
m480	Menaquinone 8	-0.4195	0.66257	22	0.33071	1.6184		m618	1-(5-Phosphoribosyl)-5-[(5-phosphoribosylamino)methylideneamino]imidazole-4-carboxamide	-0.6826	0.75257	1	-0.12898	0		m742	UDP-D-glucuronate	-1.2156	0.88793	4	-0.72492	0.5987
m471	L-Methionyl-tRNA (Met)	-0.43008	0.66643	2	0.077142	1.3682		m243	Cytidine	-0.68458	0.7532	6	0.35302	0.73305		m184	L-Asparagine	-1.2297	0.8906	4	-0.73197	1.3866
m1	10-Formyltetrahydrofolate	-0.43634	0.66871	9	0.26531	1.1591		m750	Uridine	-0.68458	0.7532	6	0.35302	0.73305		m526	all-trans-Octaprenyl diphosphate	-1.2309	0.89083	2	-0.99156	0.7917
m552	Pyridoxine 5'-phosphate	-0.43777	0.66922	4	0.17558	0.99074		m276	dITP	-0.69422	0.75623	1	-0.14284	0		m341	D-Galacturonate	-1.2862	0.90081	3	-0.86222	0.78581
m959	(R)-S-Lactoylglutathione	-0.44239	0.6709	1	-0.093786	0		m758	XTP	-0.69422	0.75623	1	-0.14284	0		m149	D-Alanine	-1.2912	0.90168	1	-1.4118	0
m255	N6-(1,2-Dicarboxyethyl)-AMP	-0.44279	0.67104	2	0.066404	0.54922		m184	L-Asparagine	-0.69884	0.75767	2	0.095817	0.13916		m153	D-Alanyl-D-alanine	-1.2912	0.90168	1	-1.4118	0
m381	GTP	-0.45933	0.677	15	0.29527	1.1242		m757	Xanthosine 5'-phosphate	-0.70448	0.75943	8	0.39068	0.69195		m740	UDPglucose	-1.2946	0.90226	3	-0.86708	0.57685
m623	L-Prolyl-tRNA(Pro)	-0.46243	0.67811	1	-0.11783	0		m242	L-Cysteinyl-tRNA(Cys)	-0.71485	0.76265	1	-0.16746	0		m85	4-amino-4-deoxychorismate	-1.304	0.90389	1	-1.4247	0
m137	Adenosine	-0.46326	0.67841	2	0.049123	0.82758		m471	L-Methionyl-tRNA (Met)	-0.72108	0.76457	2	0.077142	1.3682		m331	Fumarate	-1.3156	0.90585	7	-0.6161	0.93342
m244	Cytidine	-0.46326	0.67841	2	0.049123	0.82758		m684	Thymidine	-0.72149	0.7647	6	0.33511	0.75696		m78	3-Phospho-D-glycerate	-1.3491	0.91134	3	-0.8987	1.3489
m751	Uridine	-0.46326	0.67841	2	0.049123	0.82758		m172	Adenosine 5'-phosphosulfate	-0.72566	0.76598	2	0.07329	0.55767		m748	Uracil	-1.3777	0.91585	3	-0.9153	0.8877
m22	2-Dehydro-3-deoxy-D-arabino-heptonate 7-phosphate	-0.47158	0.68139	1	-0.1288	0		m133	Acetyl phosphate	-0.73017	0.76736	1	-0.18573	0		m642	L-Rhamnose	-1.3793	0.9161	1	-1.5	0
m479	Menaquinol 8	-0.47194	0.68152	24	0.32318	1.5472		m121	N-Acetyl-L-glutamyl 5-phosphate	-0.73684	0.76939	1	-0.1937	0		m1108	Rhamnogalacturonan	-1.3793	0.9161	1	-1.5	0
m730	UDP-N-acetylmuramoyl-L-alanine	-0.47373	0.68215	2	0.04028	0.17471		m125	N-Acetyl-L-glutamate	-0.73684	0.76939	1	-0.1937	0		m881	CDP-1,2-didodecanoylglycerol	-1.3836	0.91676	1	-1.5043	0
m250	3,4-dihydroxy-2-butanone 4-phosphate	-0.48003	0.6844	2	0.034959	0.66952		m1194	Dimer GalNAc6S-GlcA	-0.73728	0.76952	4	0.24317	1.3063		m882	CDP-1,2-ditetradecanoylglycerol	-1.3836	0.91676	1	-1.5043	0
m276	dITP	-0.48328	0.68555	1	-0.14284	0		m153	D-Alanyl-D-alanine	-0.73735	0.76955	2	0.063472	1.4302		m883	CDP-1,2-ditetradec-7-enoylglycerol	-1.3836	0.91676	1	-1.5043	0
m758	XTP	-0.48328	0.68555	1	-0.14284	0		m137	Adenosine	-0.75444	0.77471	2	0.049123	0.82758		m884	CDP-1,2-dihexadecanoylglycerol	-1.3836	0.91676	1	-1.5043	0
m50	3-Dehydroshikimate	-0.48426	0.6859	2	0.031382	1.1207		m244	Cytidine	-0.75444	0.77471	2	0.049123	0.82758		m885	CDP-1,2-dihexadec-9-enoylglycerol	-1.3836	0.91676	1	-1.5043	0
m194	But-2-enoyl-[acyl-carrier protein]	-0.4847	0.68606	3	0.10425	1.7717		m751	Uridine	-0.75444	0.77471	2	0.049123	0.82758		m886	CDP-1,2-dioctadecanoylglycerol	-1.3836	0.91676	1	-1.5043	0
m949	Acyl-CoA	-0.4856	0.68638	1	-0.14563	0		m730	UDP-N-acetylmuramoyl-L-alanine	-0.76497	0.77785	2	0.04028	0.17471		m887	CDP-1,2-dioctadec-11-enoylglycerol	-1.3836	0.91676	1	-1.5043	0
m950	1-Acyl-sn-glycerol 3-phosphate	-0.4856	0.68638	1	-0.14563	0		m761	D-Xylulose 5-phosphate	-0.76646	0.7783	3	0.15475	1.3004		m288	dTDP-4-dehydro-6-deoxy-D-glucose	-1.4139	0.92131	6	-0.69295	1.0552
m1010	1-Alkyl-sn-glycero-3-phosphate	-0.4856	0.68638	1	-0.14563	0		m386	Hydrogen peroxide	-0.76893	0.77903	7	0.33945	1.8134		m1234	Tn antigen	-1.427	0.92322	14	-0.49873	0.57772
m1011	2-Acyl-1-alkyl-sn-glycero-3-phosphate	-0.4856	0.68638	1	-0.14563	0		m920	N6-(L-1,3-Dicarboxypropyl)-L-lysine	-0.76937	0.77916	1	-0.23251	0		m271	1,4-Dihydroxy-2-naphthoate	-1.4307	0.92374	1	-1.5514	0
m334	Glyceraldehyde 3-phosphate	-0.48643	0.68667	13	0.27933	0.95479		m141	silver	-0.77111	0.77968	2	0.035125	0.23161		m1054	2-Demethylmenaquinone	-1.4307	0.92374	1	-1.5514	0
m251	Decanoyl-ACP (n-C10:0ACP)	-0.49388	0.6893	2	0.023261	0.88294		m238	Cu+	-0.77111	0.77968	2	0.035125	0.23161		m1061	Phytyl diphosphate	-1.4307	0.92374	1	-1.5514	0
m635	alpha-D-Ribose 1-phosphate	-0.49746	0.69057	2	0.020237	0.39934		m811	silver	-0.77111	0.77968	2	0.035125	0.23161		m1062	2-Phytyl-1,4-naphthoquinone	-1.4307	0.92374	1	-1.5514	0
m926	1-Methylhistidine	-0.50113	0.69186	3	0.092917	1.3028		m815	Cu+	-0.77111	0.77968	2	0.035125	0.23161		m412	Iminoaspartate	-1.4942	0.93244	2	-1.1784	1.0792
m966	3-(2-Aminoethyl)-1H-indol-5-ol	-0.50113	0.69186	3	0.092917	1.3028		m50	3-Dehydroshikimate	-0.77556	0.781	2	0.031382	1.1207		m611	Prephenate	-1.5353	0.93764	3	-1.0067	0.55466
m967	5-Methoxytryptamine	-0.50113	0.69186	3	0.092917	1.3028		m191	L-Allo-threonine	-0.79325	0.78618	1	-0.261	0		m398	Hexadecenoyl-CoA (n-C16:1CoA)	-1.5566	0.94022	1	-1.6773	0
m990	N-Methyltyramine	-0.50113	0.69186	3	0.092917	1.3028		m268	Dihydroxyacetone	-0.79656	0.78715	2	0.013742	1.0489		m528	Octadecenoyl-CoA (n-C18:1CoA)	-1.5566	0.94022	1	-1.6773	0
m991	Hordenine	-0.50113	0.69186	3	0.092917	1.3028		m878	Dihydroneopterin	-0.79656	0.78715	2	0.013742	1.0489		m605	Palmitoyl-CoA (n-C16:0CoA)	-1.5566	0.94022	1	-1.6773	0
m992	Xanthurenic acid	-0.50113	0.69186	3	0.092917	1.3028		m614	5-Phospho-beta-D-ribosylamine	-0.80361	0.78919	2	0.0078219	0.96775		m660	Stearoyl-CoA (n-C18:0CoA)	-1.5566	0.94022	1	-1.6773	0
m993	8-Methoxykynurenate	-0.50113	0.69186	3	0.092917	1.3028		m610	Guanosine 3',5'-bis(diphosphate)	-0.80617	0.78993	2	0.0056751	0.75089		m672	Tetradecanoyl-CoA (n-C14:0CoA)	-1.5566	0.94022	1	-1.6773	0
m1028	2-Hydroxyestradiol-17beta	-0.50113	0.69186	3	0.092917	1.3028		m875	D-Glucosamine 1-phosphate	-0.81809	0.79335	1	-0.29065	0		m1206	Fatty acid (Anteiso-C15:0)	-1.5566	0.94022	1	-1.6773	0
m1029	2-Methoxyestradiol-17beta	-0.50113	0.69186	3	0.092917	1.3028		m876	N-Acetyl-D-glucosamine 1-phosphate	-0.81809	0.79335	1	-0.29065	0		m1207	fa4coa,Anteiso-C15:0 CoA Anteisopentadecanoyl-CoA	-1.5566	0.94022	1	-1.6773	0
m1049	Aquacob(III)alamin	-0.50113	0.69186	3	0.092917	1.3028		m270	7,8-Dihydrofolate	-0.8189	0.79358	2	-0.0050198	0.20984		m1208	Fatty acid (Anteiso-C17:0)	-1.5566	0.94022	1	-1.6773	0
m1050	2-Hydroxypropylphosphonate	-0.50113	0.69186	3	0.092917	1.3028		m123	N-Acetyl-D-glucosamine 6-phosphate	-0.82243	0.79458	3	0.11623	0.79917		m1209	fa12coa,Anteiso-C17:0 CoA Anteisoheptadecanoyl-CoA	-1.5566	0.94022	1	-1.6773	0
m1051	Methylcobalamin	-0.50113	0.69186	3	0.092917	1.3028		m96	N-((R)-4-Phosphopantothenoyl)-L-cysteine	-0.82257	0.79462	1	-0.29599	0		m1210	Fatty acid (Iso-C14:0)	-1.5566	0.94022	1	-1.6773	0
m1284	sn-Glycero-3-phosphocholine	-0.50317	0.69258	5	0.1683	1.2259		m1015	Holo-[carboxylase]	-0.82489	0.79528	2	-0.010047	1.171		m1211	fa1coa,Iso-C14:0 CoA Isotetradecanoyl-CoA	-1.5566	0.94022	1	-1.6773	0
m1285	sn-Glycero-3-phosphoethanolamine	-0.50317	0.69258	5	0.1683	1.2259		m369	Glycerol 3-phosphate	-0.83496	0.79813	6	0.28005	0.83304		m1212	Fatty acid (Iso-C15:0)	-1.5566	0.94022	1	-1.6773	0
m1286	Ethanolamine	-0.50317	0.69258	5	0.1683	1.2259		m1272	L-Leucine	-0.84352	0.80053	1	-0.321	0		m1213	fa3coa,Iso-C15:0 CoA Isopentadecanoyl-CoA	-1.5566	0.94022	1	-1.6773	0
m1287	Glycerophosphoglycerol	-0.50317	0.69258	5	0.1683	1.2259		m753	L-Valine	-0.84775	0.80171	2	-0.029245	0.72969		m1214	Fatty acid (iso-C16:0)	-1.5566	0.94022	1	-1.6773	0
m242	L-Cysteinyl-tRNA(Cys)	-0.5038	0.6928	1	-0.16746	0		m598	L-Phenylalanyl-tRNA(Phe)	-0.84792	0.80176	2	-0.02939	1.027		m1215	fa6coa,Iso-C16:0 CoA Isohexadecanoyl-CoA	-1.5566	0.94022	1	-1.6773	0
m13	(S)-2-[5-Amino-1-(5-phospho-D-ribosyl)imidazole-4-carboxamido]succinate	-0.5074	0.69406	2	0.011841	0.47205		m1039	Se-Adenosylselenohomocysteine	-0.84914	0.8021	1	-0.3277	0		m1216	Fatty acid (Iso-C17:0)	-1.5566	0.94022	1	-1.6773	0
m257	dCMP	-0.50886	0.69457	8	0.22394	0.71974		m1040	Selenohomocysteine	-0.84914	0.8021	1	-0.3277	0		m1217	fa11coa, Iso-C17:0 CoA Isoheptadecanoyl-CoA	-1.5566	0.94022	1	-1.6773	0
m755	Xanthine	-0.51021	0.69505	3	0.08665	0.58413		m1047	Lauroyl-KDO2-lipid IV(A)	-0.84963	0.80223	1	-0.32828	0		m404	L-Histidinol phosphate	-1.5767	0.94256	1	-1.6973	0
m957	Indoleglycerol phosphate	-0.51685	0.69737	3	0.082068	1.0151		m1048	Di[3-deoxy-D-manno-octulosonyl]-lipid IV(A)	-0.84963	0.80223	1	-0.32828	0		m405	L-Histidinol	-1.5767	0.94256	1	-1.6973	0
m610	Guanosine 3',5'-bis(diphosphate)	-0.51886	0.69807	3	0.080681	0.54662		m1076	1D-myo-Inositol 3-phosphate	-0.85411	0.80348	1	-0.33363	0		m419	3-(Imidazol-4-yl)-2-oxopropyl phosphate	-1.5767	0.94256	1	-1.6973	0
m133	Acetyl phosphate	-0.51903	0.69813	1	-0.18573	0		m740	UDPglucose	-0.85535	0.80382	7	0.30067	0.83886		m612	Diphosphate	-1.5818	0.94316	34	-0.38755	0.94601
m671	D-Tagaturonate	-0.52547	0.70037	3	0.076117	1.6591		m435	KDO-lipid IV(A)	-0.85936	0.80493	1	-0.3399	0		m1349	Pseudouridine 5-phosphate	-1.5836	0.94335	2	-1.2419	0.96751
m125	N-Acetyl-L-glutamate	-0.52567	0.70044	1	-0.1937	0		m626	Pyridoxamine 5'-phosphate	-0.86026	0.80518	2	-0.039753	0.3129		m479	Menaquinol 8	-1.5989	0.94508	6	-0.76882	1.1169
m747	Undecaprenyl diphospho N-acetyl-glucosamine	-0.5282	0.70132	2	-0.005725	0.37917		m628	Pyridoxal 5'-phosphate	-0.86026	0.80518	2	-0.039753	0.3129		m427	Isopentenyl diphosphate	-1.5992	0.94512	3	-1.0438	0.5375
m107	8-Amino-7-oxononanoate	-0.53064	0.70217	3	0.07255	1.8434		m105	6-Phospho-D-gluconate	-0.86196	0.80565	1	-0.343	0		m964	dTDP-6-deoxy-L-mannose	-1.609	0.94619	2	-1.26	0.18645
m1247	glycocholate	-0.53609	0.70405	2	-0.012387	1.6523		m106	6-phospho-D-glucono-1,5-lactone	-0.86196	0.80565	1	-0.343	0		m208	chorismate	-1.6141	0.94675	6	-0.77506	0.73312
m1346	taurocholic acid	-0.53609	0.70405	2	-0.012387	1.6523		m113	L-alanine-D-glutamate	-0.86403	0.80621	1	-0.34546	0		m163	N-Acetyl-D-glucosamine(anhydrous)N-Acetylmuramyl-tripeptide	-1.637	0.94918	1	-1.7577	0
m1347	Taurine	-0.53609	0.70405	2	-0.012387	1.6523		m755	Xanthine	-0.86541	0.80659	3	0.08665	0.58413		m164	N-Acetyl-D-glucosamine(anhydrous)N-Acetylmuramyl-tripeptide	-1.637	0.94918	1	-1.7577	0
m514	O2	-0.54054	0.70559	13	0.26147	1.5523		m40	2-phospho-4-(cytidine 5'-diphospho)-2-C-methyl-D-erythritol	-0.86814	0.80734	2	-0.046371	0.16729		m165	N-Acetyl-D-glucosamine(anhydrous)N-Acetylmuramyl-tetrapeptide	-1.637	0.94918	1	-1.7577	0
m940	Phosphatidate	-0.55062	0.70905	3	0.058759	1.6746		m131	O-Acetyl-L-serine	-0.86881	0.80753	4	0.16487	0.83667		m166	N-Acetyl-D-glucosamine(anhydrous)N-Acetylmuramyl-tetrapeptide	-1.637	0.94918	1	-1.7577	0
m106	6-phospho-D-glucono-1,5-lactone	-0.55278	0.70979	2	-0.026482	0.44762		m257	dCMP	-0.87113	0.80816	5	0.22147	0.90182		m167	N-Acetyl-D-glucosamine(anhydrous)N-Acetylmuramic acid	-1.637	0.94918	1	-1.7577	0
m342	D-Glucosamine 6-phosphate	-0.55346	0.71003	9	0.2188	1.0545		m347	GDP-4-dehydro-6-deoxy-D-mannose	-0.87132	0.80821	1	-0.35417	0		m168	N-Acetyl-D-glucosamine(anhydrous)N-Acetylmuramic acid	-1.637	0.94918	1	-1.7577	0
m744	UDP-N-acetylmuramoyl-L-alanyl-D-glutamyl-meso-2,6-diaminopimeloyl-D-alanyl-D-alanine	-0.55547	0.71071	2	-0.028749	1.5606		m957	Indoleglycerol phosphate	-0.87207	0.80841	3	0.082068	1.0151		m107	8-Amino-7-oxononanoate	-1.6672	0.95226	1	-1.7878	0
m753	L-Valine	-0.55605	0.71091	2	-0.029245	0.72969		m671	D-Tagaturonate	-0.88072	0.81076	3	0.076117	1.6591		m604	Pimeloyl-CoA	-1.6672	0.95226	1	-1.7878	0
m598	L-Phenylalanyl-tRNA(Phe)	-0.55623	0.71097	2	-0.02939	1.027		m293	dTMP	-0.89013	0.8133	6	0.25328	0.74458		m974	6-Carboxyhexanoyl-CoA	-1.6672	0.95226	1	-1.7878	0
m243	Cytidine	-0.55756	0.71143	8	0.20341	0.69967		m999	2-Succinylbenzoyl-CoA	-0.89872	0.8156	1	-0.38686	0		m931	N-Acetyl-D-glucosamine	-1.6929	0.95476	12	-0.60301	0.75963
m1014	Carboxybiotin-carboxyl-carrier protein	-0.5577	0.71147	2	-0.030634	1.1419		m622	L-Prolinylglycine	-0.90907	0.81834	10	0.34524	0.74312		m1233	T antigen (core 1)	-1.7017	0.95559	13	-0.58919	0.4873
m920	N6-(L-1,3-Dicarboxypropyl)-L-lysine	-0.55803	0.71159	1	-0.23251	0		m388	H2O	-0.91177	0.81906	7	0.27535	1.0343		m954	N-Formimino-L-glutamate	-1.7217	0.95744	1	-1.8424	0
m296	dUMP	-0.55831	0.71168	10	0.22632	0.68628		m677	2,3,4,5-Tetrahydrodipicolinate	-0.91271	0.8193	1	-0.40355	0		m955	4-Imidazolone-5-propanoate	-1.7217	0.95744	1	-1.8424	0
m965	Cellulose	-0.56154	0.71278	7	0.18101	0.98719		m36	2-C-methyl-D-erythritol 2,4-cyclodiphosphate	-0.91438	0.81974	2	-0.085207	0.11236		m24	2-Dehydro-3-deoxy-D-gluconate	-1.7225	0.95751	2	-1.3405	0.97153
m1041	Cyanoglycoside	-0.56154	0.71278	7	0.18101	0.98719		m342	D-Glucosamine 6-phosphate	-0.91526	0.81997	7	0.27379	1.1941		m1013	(4S)-4,6-Dihydroxy-2,5-dioxohexanoate	-1.7225	0.95751	2	-1.3405	0.97153
m1042	Cyanohydrin	-0.56154	0.71278	7	0.18101	0.98719		m195	Calcium	-0.91603	0.82017	2	-0.086591	0.64557		m1199	2-Deoxy-D-gluconate	-1.7225	0.95751	2	-1.3405	0.97153
m1043	cis-beta-D-Glucosyl-2-hydroxycinnamate	-0.56154	0.71278	7	0.18101	0.98719		m357	L-Glutamine	-0.92108	0.8215	21	0.44649	0.95315		m1200	3-Dehydro-2-deoxy-D-gluconate	-1.7225	0.95751	2	-1.3405	0.97153
m1044	cis-2-Hydroxycinnamate	-0.56154	0.71278	7	0.18101	0.98719		m95	D-4'-Phosphopantothenate	-0.92497	0.82251	2	-0.094099	0.28552		m33	2-Methyl-4-amino-5-hydroxymethylpyrimidine diphosphate	-1.7239	0.95764	2	-1.3415	0.24123
m239	Cu+	-0.56417	0.71368	1	-0.23988	0		m174	D-Arabinose	-0.93195	0.82432	50	0.52621	1.0005		m680	Thiamin monophosphate	-1.7239	0.95764	2	-1.3415	0.24123
m145	5-Amino-1-(5-Phospho-D-ribosyl)imidazole-4-carboxamide	-0.56947	0.71548	4	0.096871	0.78694		m302	D-erythro-1-(Imidazol-4-yl)glycerol 3-phosphate	-0.93319	0.82464	1	-0.42799	0		m1232	Core 6	-1.741	0.95916	12	-0.6169	0.49815
m130	N2-Acetyl-L-ornithine	-0.56984	0.71561	1	-0.24669	0		m1092	5-Fluorouridine	-0.93564	0.82527	1	-0.43092	0		m1254	GlcNAc-alpha-1,4-Core 2	-1.741	0.95916	12	-0.6169	0.49815
m89	4-Hydroxy-benzyl alcohol	-0.57365	0.7169	5	0.13071	0.9358		m1093	5-Fluorouridine monophosphate	-0.93564	0.82527	1	-0.43092	0		m1255	Core 2	-1.741	0.95916	12	-0.6169	0.49815
m40	2-phospho-4-(cytidine 5'-diphospho)-2-C-methyl-D-erythritol	-0.57633	0.7178	2	-0.046371	0.16729		m381	GTP	-0.93641	0.82547	12	0.36164	1.2297		m1256	GlcNAc-alpha-1,4-Core 1	-1.741	0.95916	12	-0.6169	0.49815
m448	2,3-Bis(3-hydroxytetradecanoyl)-beta-D-glucosaminyl 1-phosphate	-0.58666	0.72128	2	-0.055093	0.80069		m856	Propanoate	-0.944	0.82741	3	0.032568	0.82441		m1257	Core 4	-1.741	0.95916	12	-0.6169	0.49815
m927	Carnosine	-0.60052	0.72592	4	0.07831	1.5463		m209	Citrate	-0.94807	0.82845	2	-0.1135	1.3272		m1258	Core 3	-1.741	0.95916	12	-0.6169	0.49815
m500	Nicotinate	-0.60265	0.72663	1	-0.28604	0		m633	Ubiquinol-8	-0.94914	0.82873	18	0.41892	1.5125		m502	Nicotinamide adenine dinucleotide - reduced	-1.7476	0.95973	30	-0.43558	0.99313
m875	D-Glucosamine 1-phosphate	-0.60649	0.72791	1	-0.29065	0		m874	Orotidine 5'-phosphate	-0.95745	0.83083	1	-0.45694	0		m821	D-Galactose	-1.7681	0.96148	12	-0.62474	0.80761
m876	N-Acetyl-D-glucosamine 1-phosphate	-0.60649	0.72791	1	-0.29065	0		m104	6-hydroxymethyl-dihydropterin pyrophosphate	-0.97025	0.83404	3	0.014498	1.4683		m150	D-Alanine	-1.8203	0.96565	1	-1.941	0
m96	N-((R)-4-Phosphopantothenoyl)-L-cysteine	-0.61094	0.72938	1	-0.29599	0		m603	Phosphate	-0.97188	0.83445	8	0.2784	1.0656		m491	two linked disacharide pentapeptide murein units (uncrosslinked, middle of chain)	-1.8203	0.96565	1	-1.941	0
m917	Thiamin triphosphate	-0.61353	0.73024	1	-0.29909	0		m682	L-Threonine	-0.97696	0.83571	13	0.36579	1.0981		m493	two disacharide linked murein units, pentapeptide crosslinked tetrapeptide (A2pm-D-ala) (middle of chain)	-1.8203	0.96565	1	-1.941	0
m104	6-hydroxymethyl-dihydropterin pyrophosphate	-0.61475	0.73064	3	0.014498	1.4683		m548	Pantetheine 4'-phosphate	-0.97981	0.83641	3	0.0079184	0.2683		m464	D-Mannose 6-phosphate	-1.8306	0.96642	1	-1.9513	0
m429	potassium	-0.61777	0.73164	7	0.15557	1.3137		m446	2,3,2'3'-Tetrakis(beta-hydroxymyristoyl)-D-glucosaminyl-1,6-beta-D-glucosamine 1,4'-bisphosphate	-0.99367	0.83981	2	-0.1518	0.26601		m480	Menaquinone 8	-1.8461	0.96756	5	-0.9422	1.1549
m1288	Protoheme	-0.61913	0.73209	12	0.22707	0.54939		m296	dUMP	-0.9984	0.84096	8	0.26726	0.69484		m501	Nicotinamide adenine dinucleotide	-1.875	0.9696	31	-0.4534	0.98146
m1289	Protoheme	-0.61913	0.73209	12	0.22707	0.54939		m79	3-Phosphohydroxypyruvate	-1.0002	0.8414	1	-0.508	0		m102	5-Dehydro-D-gluconate	-1.9068	0.97173	1	-2.0275	0
m36	2-C-methyl-D-erythritol 2,4-cyclodiphosphate	-0.62232	0.73313	2	-0.085207	0.11236		m632	Ubiquinone-8	-1.0072	0.84309	17	0.39223	1.5547		m355	D-Gluconate	-1.9068	0.97173	1	-2.0275	0
m195	Calcium	-0.62396	0.73367	2	-0.086591	0.64557		m211	CMP-3-deoxy-D-manno-octulosonate	-1.009	0.84352	2	-0.1647	0.24777		m727	UDP-N-acetyl-D-mannosamine	-1.9178	0.97243	1	-2.0385	0
m548	Pantetheine 4'-phosphate	-0.62429	0.73378	3	0.0079184	0.2683		m97	4-(1-D-Ribitylamino)-5-aminouracil	-1.0108	0.84396	1	-0.52066	0		m808	N-Acetyl-D-glucosamine	-1.9227	0.97274	18	-0.57151	0.66044
m273	Dihydropteroate	-0.62926	0.73541	2	-0.091069	0.76273		m277	6,7-Dimethyl-8-(1-D-ribityl)lumazine	-1.0108	0.84396	1	-0.52066	0		m820	L-Fucose	-1.9293	0.97315	9	-0.76208	0.44774
m1272	L-Leucine	-0.63178	0.73624	1	-0.321	0		m639	Riboflavin	-1.0108	0.84396	1	-0.52066	0		m1226	Lacto-N-neotetraose (HMO, PMID:11425797)	-1.9293	0.97315	9	-0.76208	0.44774
m95	D-4'-Phosphopantothenate	-0.63285	0.73658	2	-0.094099	0.28552		m1197	Chloride	-1.0136	0.84461	1	-0.52393	0		m1227	Lacto-N-tetraose (HMO, PMID:11425797)	-1.9293	0.97315	9	-0.76208	0.44774
m1039	Se-Adenosylselenohomocysteine	-0.63737	0.73806	1	-0.3277	0		m1198	Chloride	-1.0136	0.84461	1	-0.52393	0		m1330	N-Acetylneuraminate	-1.9293	0.97315	9	-0.76208	0.44774
m1040	Selenohomocysteine	-0.63737	0.73806	1	-0.3277	0		m927	Carnosine	-1.0142	0.84476	4	0.07831	1.5463		m1352	monofucosyl-monosialyl-lacto-N-hexaose (HMO, PMID: 17002410)	-1.9293	0.97315	9	-0.76208	0.44774
m1047	Lauroyl-KDO2-lipid IV(A)	-0.63786	0.73822	1	-0.32828	0		m467	L-Methionine	-1.0147	0.84487	14	0.36131	0.96872		m222	Coenzyme A	-1.9642	0.97525	15	-0.62516	1.0921
m1048	Di[3-deoxy-D-manno-octulosonyl]-lipid IV(A)	-0.63786	0.73822	1	-0.32828	0		m351	Guanosine 3'-diphosphate 5'-triphosphate	-1.0147	0.84488	1	-0.52528	0		m914	N-Acetyl-D-mannosamine	-1.9775	0.97601	2	-1.5215	0.73113
m1076	1D-myo-Inositol 3-phosphate	-0.64231	0.73967	1	-0.33363	0		m311	Fe2+	-1.0228	0.8468	1	-0.53495	0		m833	Lactose	-1.9974	0.97711	8	-0.82526	0.43365
m171	Anthranilate	-0.64313	0.73993	2	-0.10278	0.76494		m6	2',3'-Cyclic AMP	-1.0238	0.84703	1	-0.53607	0		m186	L-Asparaginyl-tRNA(Asn)	-2.0609	0.98035	1	-2.1816	0
m136	Adenosine	-0.64448	0.74037	8	0.16676	0.88084		m7	2',3'-Cyclic CMP	-1.0238	0.84703	1	-0.53607	0		m1116	Mucin O-glycan	-2.2233	0.9869	7	-0.96173	0.593
m435	KDO-lipid IV(A)	-0.64754	0.74136	1	-0.3399	0		m8	2',3'-Cyclic GMP	-1.0238	0.84703	1	-0.53607	0		m1127	N-Acetyl-D-galactosamine	-2.2233	0.9869	7	-0.96173	0.593
m309	D-Fructose 1,6-bisphosphate	-0.65057	0.74234	6	0.12052	1.2665		m9	2',3'-Cyclic UMP	-1.0238	0.84703	1	-0.53607	0		m1060	4,6-Dideoxy-4-oxo-dTDP-D-glucose	-2.2476	0.9877	2	-1.7132	0.18527
m113	L-alanine-D-glutamate	-0.65218	0.74286	1	-0.34546	0		m44	3'-AMP	-1.0238	0.84703	1	-0.53607	0		m289	dTDP-4-dehydro-6-deoxy-L-mannose	-2.3215	0.98987	5	-1.1552	0.49077
m600	Phenylpyruvate	-0.68555	0.7535	6	0.10344	0.54594		m48	3'-cmp	-1.0238	0.84703	1	-0.53607	0		m87	4-Amino-2-methyl-5-phosphomethylpyrimidine	-2.5943	0.99526	1	-2.715	0
m999	2-Succinylbenzoyl-CoA	-0.68669	0.75386	1	-0.38686	0		m51	3'-GMP	-1.0238	0.84703	1	-0.53607	0		m146	5-amino-1-(5-phospho-D-ribosyl)imidazole	-2.5943	0.99526	1	-2.715	0
m370	(R)-Glycerate	-0.68704	0.75397	2	-0.13987	1.404		m81	3'-UMP	-1.0238	0.84703	1	-0.53607	0		m1236	beta D-glucose	-2.664	0.99614	2	-2.0088	0.29462
m105	6-Phospho-D-gluconate	-0.69116	0.75527	3	-0.038235	0.51146		m380	Guanosine	-1.0238	0.84703	1	-0.53607	0		m323	Formate	-3.6724	0.99988	2	-2.7247	0.013681
m141	silver	-0.69419	0.75622	3	-0.040327	0.20952		m1054	2-Demethylmenaquinone	-1.0257	0.84748	1	-0.53838	0
m811	silver	-0.69419	0.75622	3	-0.040327	0.20952		m1061	Phytyl diphosphate	-1.0257	0.84748	1	-0.53838	0
m815	Cu+	-0.69419	0.75622	3	-0.040327	0.20952		m1062	2-Phytyl-1,4-naphthoquinone	-1.0257	0.84748	1	-0.53838	0
m881	CDP-1,2-didodecanoylglycerol	-0.6958	0.75672	5	0.065566	1.3853		m89	4-Hydroxy-benzyl alcohol	-1.0275	0.8479	1	-0.54048	0
m882	CDP-1,2-ditetradecanoylglycerol	-0.6958	0.75672	5	0.065566	1.3853		m92	4-Methyl-5-(2-phosphoethyl)-thiazole	-1.0275	0.8479	1	-0.54048	0
m883	CDP-1,2-ditetradec-7-enoylglycerol	-0.6958	0.75672	5	0.065566	1.3853		m1177	Calcium	-1.0296	0.84841	1	-0.54308	0
m884	CDP-1,2-dihexadecanoylglycerol	-0.6958	0.75672	5	0.065566	1.3853		m754	L-Valyl-tRNA(Val)	-1.0314	0.84883	1	-0.54521	0
m885	CDP-1,2-dihexadec-9-enoylglycerol	-0.6958	0.75672	5	0.065566	1.3853		m362	D-Glutamate	-1.032	0.84897	2	-0.18403	0.49193
m886	CDP-1,2-dioctadecanoylglycerol	-0.6958	0.75672	5	0.065566	1.3853		m291	dTDPglucose	-1.0382	0.85042	1	-0.55332	0
m887	CDP-1,2-dioctadec-11-enoylglycerol	-0.6958	0.75672	5	0.065566	1.3853		m220	CO2	-1.043	0.85153	47	0.50488	0.97075
m351	Guanosine 3'-diphosphate 5'-triphosphate	-0.69584	0.75673	2	-0.14729	0.53455		m117	Acetate	-1.044	0.85177	8	0.2481	0.97071
m732	UDP-N-acetylmuramate	-0.69774	0.75733	2	-0.1489	0.092833		m299	1-deoxy-D-xylulose 5-phosphate	-1.046	0.85223	6	0.17763	0.87601
m446	2,3,2'3'-Tetrakis(beta-hydroxymyristoyl)-D-glucosaminyl-1,6-beta-D-glucosamine 1,4'-bisphosphate	-0.70118	0.7584	2	-0.1518	0.26601		m31	2-Deoxy-D-ribose 5-phosphate	-1.052	0.8536	5	0.12513	0.85578
m271	1,4-Dihydroxy-2-naphthoate	-0.70384	0.75923	3	-0.046987	1.8011		m620	L-Proline	-1.0549	0.85427	10	0.29044	0.5583
m210	L-Citrulline	-0.70518	0.75965	2	-0.15518	0.018319		m67	3-oxo-cis-dodec-5-enoyl-[acyl-carrier protein]	-1.056	0.85451	1	-0.57451	0
m651	Shikimate 5-phosphate	-0.70768	0.76043	2	-0.1573	1.3899		m68	3-oxo-cis-myristol-7-eoyl-[acyl-carrier protein]	-1.056	0.85451	1	-0.57451	0
m1102	Arabinogalactan	-0.70867	0.76074	42	0.30735	1.0406		m69	3-oxo-cis-palm-9-eoyl-[acyl-carrier protein]	-1.056	0.85451	1	-0.57451	0
m211	CMP-3-deoxy-D-manno-octulosonate	-0.71645	0.76314	2	-0.1647	0.24777		m71	3-Oxododecanoyl-[acyl-carrier protein]	-1.056	0.85451	1	-0.57451	0
m614	5-Phospho-beta-D-ribosylamine	-0.71994	0.76422	3	-0.0581	0.69377		m72	3-Oxodecanoyl-[acyl-carrier protein]	-1.056	0.85451	1	-0.57451	0
m750	Uridine	-0.72249	0.765	9	0.15168	0.67262		m74	3-Oxotetradecanoyl-[acyl-carrier protein]	-1.056	0.85451	1	-0.57451	0
m350	GDP-4-oxo-L-fucose	-0.72263	0.76505	1	-0.42998	0		m75	3-Oxooctanoyl-[acyl-carrier protein]	-1.056	0.85451	1	-0.57451	0
m639	Riboflavin	-0.72357	0.76533	2	-0.17071	0.49491		m77	3-Oxohexadecanoyl-[acyl-carrier protein]	-1.056	0.85451	1	-0.57451	0
m116	Acetyl-ACP	-0.72614	0.76612	4	0.0032314	0.55708		m135	Adenine	-1.0561	0.85455	1	-0.57471	0
m895	1-dodecanoyl-sn-glycerol 3-phosphate	-0.72942	0.76713	3	-0.064643	0.41193		m383	Guanine	-1.0561	0.85455	1	-0.57471	0
m896	1-tetradecanoyl-sn-glycerol 3-phosphate	-0.72942	0.76713	3	-0.064643	0.41193		m756	Xanthine	-1.0561	0.85455	1	-0.57471	0
m897	1-tetradec-7-enoyl-sn-glycerol 3-phosphate	-0.72942	0.76713	3	-0.064643	0.41193		m648	L-Serine	-1.0599	0.85541	10	0.28857	1.1259
m898	1-hexadecanoyl-sn-glycerol 3-phosphate	-0.72942	0.76713	3	-0.064643	0.41193		m84	4-Aminobenzoate	-1.0612	0.85569	2	-0.2085	0.9288
m899	1-hexadec-9-enoyl-sn-glycerol 3-phosphate	-0.72942	0.76713	3	-0.064643	0.41193		m205	cis-dodec-5-enoyl-[acyl-carrier protein] (n-C12:1)	-1.0782	0.85954	1	-0.60107	0
m900	1-octadecanoyl-sn-glycerol 3-phosphate	-0.72942	0.76713	3	-0.064643	0.41193		m251	Decanoyl-ACP (n-C10:0ACP)	-1.0782	0.85954	1	-0.60107	0
m901	1-octadec-11-enoyl-sn-glycerol 3-phosphate	-0.72942	0.76713	3	-0.064643	0.41193		m400	Hexanoyl-ACP (n-C6:0ACP)	-1.0782	0.85954	1	-0.60107	0
m14	2,5-diketo-D-gluconate	-0.73164	0.76781	2	-0.17753	1.3508		m495	Myristoyl-ACP (n-C14:0ACP)	-1.0782	0.85954	1	-0.60107	0
m26	2-Dehydro-L-gulonate	-0.73164	0.76781	2	-0.17753	1.3508		m519	Octadecanoyl-ACP (n-C18:0ACP)	-1.0782	0.85954	1	-0.60107	0
m1092	5-Fluorouridine	-0.73338	0.76834	2	-0.179	0.35626		m527	cis-octadec-11-enoyl-[acyl-carrier protein] (n-C18:1)	-1.0782	0.85954	1	-0.60107	0
m1093	5-Fluorouridine monophosphate	-0.73338	0.76834	2	-0.179	0.35626		m674	cis-tetradec-7-enoyl-[acyl-carrier protein] (n-C14:1)	-1.0782	0.85954	1	-0.60107	0
m878	Dihydroneopterin	-0.73781	0.76969	4	-0.0037456	0.86059		m1027	trans-Dodec-2-enoyl-[acp]	-1.0782	0.85954	1	-0.60107	0
m202	Carbamoyl phosphate	-0.73804	0.76976	6	0.077819	1.2539		m1080	(2E)-Octadecenoyl-[acp]	-1.0782	0.85954	1	-0.60107	0
m362	D-Glutamate	-0.73934	0.77015	2	-0.18403	0.49193		m1081	Octadecanoyl-[acyl-carrier protein]	-1.0782	0.85954	1	-0.60107	0
m67	3-oxo-cis-dodec-5-enoyl-[acyl-carrier protein]	-0.7521	0.774	3	-0.080296	0.57353		m914	N-Acetyl-D-mannosamine	-1.0788	0.85967	6	0.16173	0.94748
m68	3-oxo-cis-myristol-7-eoyl-[acyl-carrier protein]	-0.7521	0.774	3	-0.080296	0.57353		m1312	Laminaribiose	-1.0848	0.86099	2	-0.2283	0.26188
m69	3-oxo-cis-palm-9-eoyl-[acyl-carrier protein]	-0.7521	0.774	3	-0.080296	0.57353		m1313	laminarin (n=30 repeat units, beta -1,3 glc)	-1.0848	0.86099	2	-0.2283	0.26188
m71	3-Oxododecanoyl-[acyl-carrier protein]	-0.7521	0.774	3	-0.080296	0.57353		m1097	ADP-glucose	-1.0896	0.86205	1	-0.6146	0
m72	3-Oxodecanoyl-[acyl-carrier protein]	-0.7521	0.774	3	-0.080296	0.57353		m1098	Amylose	-1.0896	0.86205	1	-0.6146	0
m74	3-Oxotetradecanoyl-[acyl-carrier protein]	-0.7521	0.774	3	-0.080296	0.57353		m638	D-Ribose	-1.0902	0.8622	4	0.03305	0.95893
m75	3-Oxooctanoyl-[acyl-carrier protein]	-0.7521	0.774	3	-0.080296	0.57353		m180	N(omega)-(L-Arginino)succinate	-1.0943	0.86308	1	-0.6202	0
m77	3-Oxohexadecanoyl-[acyl-carrier protein]	-0.7521	0.774	3	-0.080296	0.57353		m132	Acetoacetyl-ACP	-1.1034	0.86508	2	-0.24399	0.46742
m909	2-(alpha-Hydroxyethyl)thiamine diphosphate	-0.7643	0.77766	2	-0.20512	0.25879		m382	Guanine	-1.1173	0.86806	5	0.090346	0.47788
m972	2-Acetolactate	-0.7643	0.77766	2	-0.20512	0.25879		m405	L-Histidinol	-1.1233	0.86934	3	-0.090812	0.49428
m84	4-Aminobenzoate	-0.76831	0.77885	2	-0.2085	0.9288		m149	D-Alanine	-1.1409	0.87305	4	0.0028717	0.93812
m1304	L-Lactate	-0.77446	0.78067	3	-0.095726	0.62061		m417	L-Isoleucine	-1.1428	0.87345	2	-0.27708	1.0802
m388	H2O	-0.7745	0.78068	8	0.11196	1.0632		m568	Phosphatidylglycerol (didodecanoyl, n-C12:0)	-1.143	0.87349	2	-0.27724	1.042
m31	2-Deoxy-D-ribose 5-phosphate	-0.77831	0.78181	6	0.058163	0.78282		m569	Phosphatidylglycerol (didodecanoyl, n-C12:0)	-1.143	0.87349	2	-0.27724	1.042
m505	Ammonium	-0.78504	0.78378	36	0.28134	1.096		m570	Phosphatidylglycerol (ditetradecanoyl, n-C14:0)	-1.143	0.87349	2	-0.27724	1.042
m670	D-Tagatose 1,6-biphosphate	-0.79241	0.78594	2	-0.22885	2.651		m571	Phosphatidylglycerol (ditetradecanoyl, n-C14:0)	-1.143	0.87349	2	-0.27724	1.042
m1141	(R)-Acetoin	-0.79263	0.786	3	-0.10827	1.2722		m572	Phosphatidylglycerol (ditetradec-7-enoyl, n-C14:1)	-1.143	0.87349	2	-0.27724	1.042
m430	potassium	-0.79425	0.78648	3	-0.10939	1.6629		m574	Phosphatidylglycerol (dihexadecanoyl, n-C16:0)	-1.143	0.87349	2	-0.27724	1.042
m132	Acetoacetyl-ACP	-0.79611	0.78702	4	-0.03859	0.47566		m575	Phosphatidylglycerol (dihexadecanoyl, n-C16:0)	-1.143	0.87349	2	-0.27724	1.042
m163	N-Acetyl-D-glucosamine(anhydrous)N-Acetylmuramyl-tripeptide	-0.79726	0.78735	2	-0.23295	2.1563		m577	Phosphatidylglycerol (dihexadec-9-enoyl, n-C16:1)	-1.143	0.87349	2	-0.27724	1.042
m165	N-Acetyl-D-glucosamine(anhydrous)N-Acetylmuramyl-tetrapeptide	-0.79726	0.78735	2	-0.23295	2.1563		m579	Phosphatidylglycerol (dioctadecanoyl, n-C18:0)	-1.143	0.87349	2	-0.27724	1.042
m1197	Chloride	-0.80094	0.78842	1	-0.52393	0		m583	Phosphatidylglycerophosphate (didodecanoyl, n-C12:0)	-1.143	0.87349	2	-0.27724	1.042
m1198	Chloride	-0.80094	0.78842	1	-0.52393	0		m585	Phosphatidylglycerophosphate (ditetradecanoyl, n-C14:0)	-1.143	0.87349	2	-0.27724	1.042
m299	1-deoxy-D-xylulose 5-phosphate	-0.80685	0.79012	11	0.14708	0.86583		m589	Phosphatidylglycerophosphate (dihexadecanoyl, n-C16:0)	-1.143	0.87349	2	-0.27724	1.042
m403	L-Histidine	-0.80931	0.79083	18	0.20964	1.0109		m591	Phosphatidylglycerophosphate (dihexadec-9-enoyl, n-C16:1)	-1.143	0.87349	2	-0.27724	1.042
m311	Fe2+	-0.81012	0.79107	1	-0.53495	0		m593	Phosphatidylglycerophosphate (dioctadecanoyl, n-C18:0)	-1.143	0.87349	2	-0.27724	1.042
m6	2',3'-Cyclic AMP	-0.81106	0.79133	1	-0.53607	0		m619	5-[(5-phospho-1-deoxyribulos-1-ylamino)methylideneamino]-1-(5-phosphoribosyl)imidazole-4-carboxamide	-1.1445	0.87379	2	-0.27849	0.21144
m7	2',3'-Cyclic CMP	-0.81106	0.79133	1	-0.53607	0		m404	L-Histidinol phosphate	-1.1487	0.87466	3	-0.1083	0.4805
m8	2',3'-Cyclic GMP	-0.81106	0.79133	1	-0.53607	0		m280	Dephospho-CoA	-1.1544	0.87583	2	-0.2868	0.70535
m9	2',3'-Cyclic UMP	-0.81106	0.79133	1	-0.53607	0		m114	L-alanine-L-glutamate	-1.1614	0.87727	2	-0.29271	0.074602
m44	3'-AMP	-0.81106	0.79133	1	-0.53607	0		m70	3-oxo-cis-vacc-11-enoyl-[acyl-carrier protein]	-1.1616	0.87731	2	-0.29286	0.39831
m48	3'-cmp	-0.81106	0.79133	1	-0.53607	0		m73	3-Oxohexanoyl-[acyl-carrier protein]	-1.1616	0.87731	2	-0.29286	0.39831
m51	3'-GMP	-0.81106	0.79133	1	-0.53607	0		m76	3-Oxooctadecanoyl-[acyl-carrier protein]	-1.1616	0.87731	2	-0.29286	0.39831
m81	3'-UMP	-0.81106	0.79133	1	-0.53607	0		m403	L-Histidine	-1.1627	0.87752	12	0.28372	1.0225
m380	Guanosine	-0.81106	0.79133	1	-0.53607	0		m552	Pyridoxine 5'-phosphate	-1.1631	0.87761	3	-0.11823	0.97694
m453	Malonyl-[acyl-carrier protein]	-0.81378	0.79212	5	0.0026437	0.48245		m334	Glyceraldehyde 3-phosphate	-1.1668	0.87835	10	0.24842	1.0679
m1177	Calcium	-0.8169	0.79301	1	-0.54308	0		m399	cis-hexadec-9-enoyl-[acyl-carrier protein] (n-C16:1)	-1.1774	0.88049	2	-0.30614	0.41709
m754	L-Valyl-tRNA(Val)	-0.81868	0.79352	1	-0.54521	0		m547	Palmitoyl-ACP (n-C16:0ACP)	-1.1774	0.88049	2	-0.30614	0.41709
m648	L-Serine	-0.82155	0.79433	12	0.15715	1.066		m1018	Butyryl-[acp]	-1.1774	0.88049	2	-0.30614	0.41709
m653	N-Succinyl-LL-2,6-diaminoheptanedioate	-0.8255	0.79545	1	-0.55339	0		m384	H2	-1.1845	0.8819	1	-0.72792	0
m654	N-Succinyl-2-L-amino-6-oxoheptanedioate	-0.8255	0.79545	1	-0.55339	0		m613	Phosphonate	-1.1845	0.8819	1	-0.72792	0
m24	2-Dehydro-3-deoxy-D-gluconate	-0.82723	0.79595	6	0.034283	1.2916		m877	Dihydroneopterin monophosphate	-1.1845	0.8819	1	-0.72792	0
m661	Succinate	-0.82956	0.79661	11	0.13892	1.5034		m962	Deoxyribose	-1.185	0.88199	3	-0.13328	1.1015
m1090	5'-Deoxy-5-fluorocytidine	-0.83418	0.79791	1	-0.56381	0		m372	Glycolate	-1.2017	0.88527	3	-0.1448	0.85783
m1091	5'-Deoxy-5-fluorouridine	-0.83418	0.79791	1	-0.56381	0		m416	IDP	-1.202	0.88532	3	-0.14499	1.4387
m70	3-oxo-cis-vacc-11-enoyl-[acyl-carrier protein]	-0.837	0.7987	4	-0.063026	0.46956		m394	Hexadecanoate (n-C16:0)	-1.2028	0.88548	4	-0.03396	0.41052
m73	3-Oxohexanoyl-[acyl-carrier protein]	-0.837	0.7987	4	-0.063026	0.46956		m396	Hexadecenoate (n-C16:1)	-1.2028	0.88548	4	-0.03396	0.41052
m76	3-Oxooctadecanoyl-[acyl-carrier protein]	-0.837	0.7987	4	-0.063026	0.46956		m398	Hexadecenoyl-CoA (n-C16:1CoA)	-1.2028	0.88548	4	-0.03396	0.41052
m121	N-Acetyl-L-glutamyl 5-phosphate	-0.83996	0.79954	2	-0.26901	0.10651		m520	octadecanoate (n-C18:0)	-1.2028	0.88548	4	-0.03396	0.41052
m1348	UDP-L-iduronate	-0.84152	0.79997	3	-0.14201	0.36382		m522	octadecenoate (n-C18:1)	-1.2028	0.88548	4	-0.03396	0.41052
m135	Adenine	-0.84327	0.80046	1	-0.57471	0		m528	Octadecenoyl-CoA (n-C18:1CoA)	-1.2028	0.88548	4	-0.03396	0.41052
m383	Guanine	-0.84327	0.80046	1	-0.57471	0		m605	Palmitoyl-CoA (n-C16:0CoA)	-1.2028	0.88548	4	-0.03396	0.41052
m756	Xanthine	-0.84327	0.80046	1	-0.57471	0		m660	Stearoyl-CoA (n-C18:0CoA)	-1.2028	0.88548	4	-0.03396	0.41052
m553	phosphatidylethanolamine (didodecanoyl, n-C12:0)	-0.84489	0.80091	2	-0.27317	1.0478		m672	Tetradecanoyl-CoA (n-C14:0CoA)	-1.2028	0.88548	4	-0.03396	0.41052
m555	phosphatidylethanolamine (ditetradecanoyl, n-C14:0)	-0.84489	0.80091	2	-0.27317	1.0478		m715	tetradecanoate (n-C14:0)	-1.2028	0.88548	4	-0.03396	0.41052
m557	phosphatidylethanolamine (ditetradec-7-enoyl, n-C14:1)	-0.84489	0.80091	2	-0.27317	1.0478		m1206	Fatty acid (Anteiso-C15:0)	-1.2028	0.88548	4	-0.03396	0.41052
m559	phosphatidylethanolamine (dihexadecanoyl, n-C16:0)	-0.84489	0.80091	2	-0.27317	1.0478		m1207	fa4coa,Anteiso-C15:0 CoA Anteisopentadecanoyl-CoA	-1.2028	0.88548	4	-0.03396	0.41052
m561	phosphatidylethanolamine (dihexadec-9enoyl, n-C16:1)	-0.84489	0.80091	2	-0.27317	1.0478		m1208	Fatty acid (Anteiso-C17:0)	-1.2028	0.88548	4	-0.03396	0.41052
m563	phosphatidylethanolamine (dioctadecanoyl, n-C18:0)	-0.84489	0.80091	2	-0.27317	1.0478		m1209	fa12coa,Anteiso-C17:0 CoA Anteisoheptadecanoyl-CoA	-1.2028	0.88548	4	-0.03396	0.41052
m565	phosphatidylethanolamine (dioctadec-11-enoyl, n-C18:1)	-0.84489	0.80091	2	-0.27317	1.0478		m1210	Fatty acid (Iso-C14:0)	-1.2028	0.88548	4	-0.03396	0.41052
m763	D-Xylulose	-0.8468	0.80145	3	-0.14566	1.0204		m1211	fa1coa,Iso-C14:0 CoA Isotetradecanoyl-CoA	-1.2028	0.88548	4	-0.03396	0.41052
m269	Dihydroxyacetone phosphate	-0.84919	0.80211	11	0.13187	0.96448		m1212	Fatty acid (Iso-C15:0)	-1.2028	0.88548	4	-0.03396	0.41052
m417	L-Isoleucine	-0.84952	0.8022	2	-0.27708	1.0802		m1213	fa3coa,Iso-C15:0 CoA Isopentadecanoyl-CoA	-1.2028	0.88548	4	-0.03396	0.41052
m568	Phosphatidylglycerol (didodecanoyl, n-C12:0)	-0.84971	0.80226	2	-0.27724	1.042		m1214	Fatty acid (iso-C16:0)	-1.2028	0.88548	4	-0.03396	0.41052
m569	Phosphatidylglycerol (didodecanoyl, n-C12:0)	-0.84971	0.80226	2	-0.27724	1.042		m1215	fa6coa,Iso-C16:0 CoA Isohexadecanoyl-CoA	-1.2028	0.88548	4	-0.03396	0.41052
m570	Phosphatidylglycerol (ditetradecanoyl, n-C14:0)	-0.84971	0.80226	2	-0.27724	1.042		m1216	Fatty acid (Iso-C17:0)	-1.2028	0.88548	4	-0.03396	0.41052
m572	Phosphatidylglycerol (ditetradec-7-enoyl, n-C14:1)	-0.84971	0.80226	2	-0.27724	1.042		m1217	fa11coa, Iso-C17:0 CoA Isoheptadecanoyl-CoA	-1.2028	0.88548	4	-0.03396	0.41052
m574	Phosphatidylglycerol (dihexadecanoyl, n-C16:0)	-0.84971	0.80226	2	-0.27724	1.042		m763	D-Xylulose	-1.203	0.88551	3	-0.14566	1.0204
m575	Phosphatidylglycerol (dihexadecanoyl, n-C16:0)	-0.84971	0.80226	2	-0.27724	1.042		m655	Sulfite	-1.2204	0.88884	2	-0.3422	0.98101
m579	Phosphatidylglycerol (dioctadecanoyl, n-C18:0)	-0.84971	0.80226	2	-0.27724	1.042		m1033	Thiosulfate	-1.2204	0.88884	2	-0.3422	0.98101
m583	Phosphatidylglycerophosphate (didodecanoyl, n-C12:0)	-0.84971	0.80226	2	-0.27724	1.042		m1034	Thioredoxin	-1.2204	0.88884	2	-0.3422	0.98101
m585	Phosphatidylglycerophosphate (ditetradecanoyl, n-C14:0)	-0.84971	0.80226	2	-0.27724	1.042		m1035	Thioredoxin disulfide	-1.2204	0.88884	2	-0.3422	0.98101
m589	Phosphatidylglycerophosphate (dihexadecanoyl, n-C16:0)	-0.84971	0.80226	2	-0.27724	1.042		m361	L-Glutamate 5-semialdehyde	-1.2222	0.88918	1	-0.77284	0
m591	Phosphatidylglycerophosphate (dihexadec-9-enoyl, n-C16:1)	-0.84971	0.80226	2	-0.27724	1.042		m136	Adenosine	-1.2377	0.89209	8	0.16676	0.88084
m593	Phosphatidylglycerophosphate (dioctadecanoyl, n-C18:0)	-0.84971	0.80226	2	-0.27724	1.042		m1014	Carboxybiotin-carboxyl-carrier protein	-1.2769	0.89917	1	-0.83808	0
m220	CO2	-0.85502	0.80373	67	0.31315	1.038		m116	Acetyl-ACP	-1.2987	0.90298	3	-0.21156	0.4344
m280	Dephospho-CoA	-0.86103	0.80539	2	-0.2868	0.70535		m1009	Acetoacetyl-[acp]	-1.2987	0.90298	3	-0.21156	0.4344
m205	cis-dodec-5-enoyl-[acyl-carrier protein] (n-C12:1)	-0.86524	0.80655	1	-0.60107	0		m1288	Protoheme	-1.3019	0.90353	7	0.10029	0.5178
m400	Hexanoyl-ACP (n-C6:0ACP)	-0.86524	0.80655	1	-0.60107	0		m1289	Protoheme	-1.3019	0.90353	7	0.10029	0.5178
m1164	Ethanol	-0.86803	0.80731	2	-0.29271	1.2485		m283	fused thiol:disulfide interchange protein (oxidized)	-1.3042	0.90391	1	-0.87066	0
m114	L-alanine-L-glutamate	-0.86803	0.80731	2	-0.29271	0.074602		m284	fused thiol:disulfide interchange protein (reduced)	-1.3042	0.90391	1	-0.87066	0
m122	N-Acetyl-L-glutamate 5-semialdehyde	-0.87134	0.80821	2	-0.29551	0.069038		m78	3-Phospho-D-glycerate	-1.3119	0.90523	2	-0.41909	2.5469
m638	D-Ribose	-0.87291	0.80865	5	-0.028893	0.84193		m94	4-Phospho-D-erythronate	-1.3188	0.90639	1	-0.88819	0
m977	trans-4-Hydroxy-L-proline	-0.87303	0.80868	2	-0.29693	0.82652		m321	N-Formylmethionyl-tRNA	-1.3207	0.90669	1	-0.89034	0
m978	L-1-Pyrroline-3-hydroxy-5-carboxylate	-0.87303	0.80868	2	-0.29693	0.82652		m998	2-Succinylbenzoate	-1.3281	0.90793	2	-0.4327	0.064818
m495	Myristoyl-ACP (n-C14:0ACP)	-0.87402	0.80895	5	-0.029481	0.53109		m385	1-hydroxy-2-methyl-2-(E)-butenyl 4-diphosphate	-1.3293	0.90812	2	-0.43368	0.60518
m519	Octadecanoyl-ACP (n-C18:0ACP)	-0.87402	0.80895	5	-0.029481	0.53109		m49	3-Dehydroquinate	-1.3427	0.91031	2	-0.44493	0.44708
m527	cis-octadec-11-enoyl-[acyl-carrier protein] (n-C18:1)	-0.87402	0.80895	5	-0.029481	0.53109		m65	3-Methyl-2-oxobutanoate	-1.3514	0.91172	3	-0.2478	1.1355
m674	cis-tetradec-7-enoyl-[acyl-carrier protein] (n-C14:1)	-0.87402	0.80895	5	-0.029481	0.53109		m260	Dodecanoyl-ACP (n-C12:0ACP)	-1.3662	0.91406	2	-0.46468	0.19289
m1097	ADP-glucose	-0.87652	0.80963	1	-0.6146	0		m1060	4,6-Dideoxy-4-oxo-dTDP-D-glucose	-1.371	0.91481	3	-0.26128	0.54905
m1098	Amylose	-0.87652	0.80963	1	-0.6146	0		m269	Dihydroxyacetone phosphate	-1.3789	0.91604	7	0.065737	1.1563
m327	D-Fructose	-0.8779	0.81	10	0.10587	0.83942		m367	Glycine	-1.3803	0.91625	22	0.3336	1.0556
m238	Cu+	-0.88249	0.81124	4	-0.090215	0.19805		m428	ITP	-1.3884	0.9175	4	-0.14446	1.1747
m416	IDP	-0.88299	0.81138	4	-0.090516	1.1797		m430	potassium	-1.3904	0.91779	1	-0.97352	0
m372	Glycolate	-0.88496	0.81191	4	-0.091693	0.70843		m453	Malonyl-[acyl-carrier protein]	-1.4122	0.92105	4	-0.15859	0.37017
m941	CDP-diacylglycerol	-0.89052	0.81341	4	-0.095015	1.425		m159	D-Altronate	-1.4154	0.92152	2	-0.506	1.5113
m571	Phosphatidylglycerol (ditetradecanoyl, n-C14:0)	-0.89117	0.81358	3	-0.17628	0.75728		m516	Oxaloacetate	-1.4226	0.92258	14	0.23146	0.94789
m577	Phosphatidylglycerol (dihexadec-9-enoyl, n-C16:1)	-0.89117	0.81358	3	-0.17628	0.75728		m225	core oligosaccharide lipid A	-1.4243	0.92282	1	-1.0141	0
m631	Pyruvate	-0.89574	0.8148	39	0.26752	1.0757		m226	core oligosaccharide lipid A	-1.4243	0.92282	1	-1.0141	0
m406	L-Histidyl-tRNA(His)	-0.90254	0.81662	1	-0.64582	0		m432	KDO(2)-lipid IV(A)	-1.4243	0.92282	1	-1.0141	0
m118	Acetaldehyde	-0.90535	0.81736	9	0.079063	0.88577		m442	KDO(2)-lipid (A)	-1.4243	0.92282	1	-1.0141	0
m19	2-Aminomalonate semialdehyde	-0.91916	0.821	1	-0.66576	0		m443	cold adapted KDO(2)-lipid (A)	-1.4243	0.92282	1	-1.0141	0
m647	D-Serine	-0.91916	0.821	1	-0.66576	0		m444	cold adapted KDO(2)-lipid (A)	-1.4243	0.92282	1	-1.0141	0
m364	L-Glutamate	-0.93178	0.82428	2	-0.34655	0.96912		m445	KDO(2)-lipid (A)	-1.4243	0.92282	1	-1.0141	0
m943	Phosphatidylglycerol	-0.93703	0.82563	2	-0.35098	0.53261		m533	1,2-didodecanoyl-sn-glycerol 3-phosphate	-1.4243	0.92282	1	-1.0141	0
m944	Cardiolipin	-0.93703	0.82563	2	-0.35098	0.53261		m535	1,2-ditetradecanoyl-sn-glycerol 3-phosphate	-1.4243	0.92282	1	-1.0141	0
m911	H2O2	-0.93854	0.82602	1	-0.689	0		m537	1,2-ditetradec-7-enoyl-sn-glycerol 3-phosphate	-1.4243	0.92282	1	-1.0141	0
m912	Oxidized glutathione	-0.93854	0.82602	1	-0.689	0		m539	1,2-dihexadecanoyl-sn-glycerol 3-phosphate	-1.4243	0.92282	1	-1.0141	0
m913	Reduced glutathione	-0.93854	0.82602	1	-0.689	0		m541	1,2-dihexadec-9-enoyl-sn-glycerol 3-phosphate	-1.4243	0.92282	1	-1.0141	0
m1069	5(S)-HPETE	-0.93854	0.82602	1	-0.689	0		m543	1,2-dioctadecanoyl-sn-glycerol 3-phosphate	-1.4243	0.92282	1	-1.0141	0
m1070	Glutathione disulfide	-0.93854	0.82602	1	-0.689	0		m545	1,2-dioctadec-11-enoyl-sn-glycerol 3-phosphate	-1.4243	0.92282	1	-1.0141	0
m1071	5(S)-HETE	-0.93854	0.82602	1	-0.689	0		m553	phosphatidylethanolamine (didodecanoyl, n-C12:0)	-1.4243	0.92282	1	-1.0141	0
m1072	15(S)-HPETE	-0.93854	0.82602	1	-0.689	0		m554	phosphatidylethanolamine (didodecanoyl, n-C12:0)	-1.4243	0.92282	1	-1.0141	0
m1073	(15S)-15-Hydroxy-5,8,11-cis-13-trans-eicosatetraenoate	-0.93854	0.82602	1	-0.689	0		m555	phosphatidylethanolamine (ditetradecanoyl, n-C14:0)	-1.4243	0.92282	1	-1.0141	0
m27	2-Dehydropantoate	-0.94026	0.82646	3	-0.21016	0.64753		m556	phosphatidylethanolamine (ditetradecanoyl, n-C14:0)	-1.4243	0.92282	1	-1.0141	0
m1009	Acetoacetyl-[acp]	-0.94228	0.82698	3	-0.21156	0.4344		m557	phosphatidylethanolamine (ditetradec-7-enoyl, n-C14:1)	-1.4243	0.92282	1	-1.0141	0
m506	Ammonium	-0.94872	0.82862	2	-0.36085	0.9489		m558	phosphatidylethanolamine (ditetradec-7-enoyl, n-C14:1)	-1.4243	0.92282	1	-1.0141	0
m399	cis-hexadec-9-enoyl-[acyl-carrier protein] (n-C16:1)	-0.95162	0.82936	6	-0.026437	0.47508		m559	phosphatidylethanolamine (dihexadecanoyl, n-C16:0)	-1.4243	0.92282	1	-1.0141	0
m547	Palmitoyl-ACP (n-C16:0ACP)	-0.95162	0.82936	6	-0.026437	0.47508		m560	phosphatidylethanolamine (dihexadecanoyl, n-C16:0)	-1.4243	0.92282	1	-1.0141	0
m874	Orotidine 5'-phosphate	-0.95735	0.8308	2	-0.36814	0.12557		m561	phosphatidylethanolamine (dihexadec-9enoyl, n-C16:1)	-1.4243	0.92282	1	-1.0141	0
m619	5-[(5-phospho-1-deoxyribulos-1-ylamino)methylideneamino]-1-(5-phosphoribosyl)imidazole-4-carboxamide	-0.96499	0.83273	3	-0.22723	0.17388		m562	phosphatidylethanolamine (dihexadec-9enoyl, n-C16:1)	-1.4243	0.92282	1	-1.0141	0
m384	H2	-0.97098	0.83422	1	-0.72792	0		m563	phosphatidylethanolamine (dioctadecanoyl, n-C18:0)	-1.4243	0.92282	1	-1.0141	0
m613	Phosphonate	-0.97098	0.83422	1	-0.72792	0		m564	phosphatidylethanolamine (dioctadecanoyl, n-C18:0)	-1.4243	0.92282	1	-1.0141	0
m877	Dihydroneopterin monophosphate	-0.97098	0.83422	1	-0.72792	0		m565	phosphatidylethanolamine (dioctadec-11-enoyl, n-C18:1)	-1.4243	0.92282	1	-1.0141	0
m134	Adenine	-0.97958	0.83635	5	-0.085781	0.69415		m566	phosphatidylethanolamine (dioctadec-11-enoyl, n-C18:1)	-1.4243	0.92282	1	-1.0141	0
m386	Hydrogen peroxide	-0.9802	0.83651	14	0.12425	1.5191		m573	Phosphatidylglycerol (ditetradec-7-enoyl, n-C14:1)	-1.4243	0.92282	1	-1.0141	0
m620	L-Proline	-0.98378	0.83739	14	0.12311	0.74129		m576	Phosphatidylglycerol (dihexadec-9-enoyl, n-C16:1)	-1.4243	0.92282	1	-1.0141	0
m960	Glutathione	-0.98488	0.83766	2	-0.39139	0.42088		m578	Phosphatidylglycerol (dioctadecanoyl, n-C18:0)	-1.4243	0.92282	1	-1.0141	0
m347	GDP-4-dehydro-6-deoxy-D-mannose	-0.98569	0.83786	2	-0.39207	0.053608		m580	Phosphatidylglycerol (dioctadec-11-enoyl, n-C18:1)	-1.4243	0.92282	1	-1.0141	0
m719	L-Tyrosine	-0.98801	0.83843	10	0.064367	0.83173		m581	Phosphatidylglycerol (dioctadec-11-enoyl, n-C18:1)	-1.4243	0.92282	1	-1.0141	0
m180	N(omega)-(L-Arginino)succinate	-0.98817	0.83847	2	-0.39417	0.31966		m587	Phosphatidylglycerophosphate (ditetradec-7-enoyl, n-C14:1)	-1.4243	0.92282	1	-1.0141	0
m516	Oxaloacetate	-0.98984	0.83887	18	0.15876	0.93009		m595	Phosphatidylglycerophosphate (dioctadec-11-enoyl, n-C18:1)	-1.4243	0.92282	1	-1.0141	0
m283	fused thiol:disulfide interchange protein (oxidized)	-0.99373	0.83982	2	-0.39887	0.66721		m360	L-Glutamate 5-phosphate	-1.4345	0.92428	2	-0.52201	0.35473
m284	fused thiol:disulfide interchange protein (reduced)	-0.99373	0.83982	2	-0.39887	0.66721		m985	Selenide	-1.4426	0.92544	1	-1.0359	0
m369	Glycerol 3-phosphate	-0.99469	0.84006	8	0.019135	1.0062		m986	Selenocysteine	-1.4426	0.92544	1	-1.0359	0
m382	Guanine	-0.99637	0.84047	6	-0.04828	0.54589		m606	(R)-Pantothenate	-1.4452	0.9258	1	-1.039	0
m247	dAMP	-1.004	0.8423	6	-0.051988	1.0485		m418	L-Isoleucyl-tRNA(Ile)	-1.4468	0.92603	1	-1.0409	0
m727	UDP-N-acetyl-D-mannosamine	-1.005	0.84255	6	-0.052481	1.3161		m549	(R)-Pantoate	-1.4471	0.92606	2	-0.53261	0.71611
m428	ITP	-1.0081	0.84329	5	-0.10098	1.022		m608	Propanoyl phosphate	-1.4505	0.92654	2	-0.53545	0.49458
m375	D-Glycero-D-manno-heptose 7-phosphate	-1.0127	0.8444	1	-0.778	0		m129	cis-Aconitate	-1.4561	0.92732	1	-1.052	0
m80	5-O-(1-Carboxyvinyl)-3-phosphoshikimate	-1.0139	0.8447	2	-0.41594	1.0241		m719	L-Tyrosine	-1.4596	0.92779	5	-0.091995	0.8545
m962	Deoxyribose	-1.0145	0.84483	4	-0.16913	0.90223		m309	D-Fructose 1,6-bisphosphate	-1.4638	0.92837	4	-0.18931	1.3202
m65	3-Methyl-2-oxobutanoate	-1.0291	0.84829	4	-0.17786	0.93762		m636	alpha-D-Ribose 5-phosphate	-1.4854	0.93128	6	-0.035569	0.73176
m1318	mannotriose (beta-1,4)	-1.03	0.84849	5	-0.11265	1.2939		m392	Bicarbonate	-1.486	0.93135	5	-0.10606	0.59792
m1319	mannotetraose	-1.03	0.84849	5	-0.11265	1.2939		m288	dTDP-4-dehydro-6-deoxy-D-glucose	-1.5011	0.93333	2	-0.57795	0.034838
m1321	mannopentaose	-1.03	0.84849	5	-0.11265	1.2939		m187	L-Aspartate	-1.5086	0.9343	23	0.31211	0.82186
m998	2-Succinylbenzoate	-1.0338	0.84938	2	-0.4327	0.064818		m64	C'-(3-Indolyl)-glycerol 3-phosphate	-1.5192	0.93564	3	-0.36328	0.81244
m385	1-hydroxy-2-methyl-2-(E)-butenyl 4-diphosphate	-1.035	0.84966	2	-0.43368	0.60518		m247	dAMP	-1.5193	0.93565	6	-0.051988	1.0485
m1236	beta D-glucose	-1.0439	0.85173	5	-0.12007	1.7748		m14	2,5-diketo-D-gluconate	-1.5237	0.93621	1	-1.1327	0
m240	L-Cysteine	-1.0457	0.85216	16	0.12674	1.1558		m25	2-Dehydro-D-gluconate	-1.5237	0.93621	1	-1.1327	0
m49	3-Dehydroquinate	-1.0483	0.85274	2	-0.44493	0.44708		m26	2-Dehydro-L-gulonate	-1.5237	0.93621	1	-1.1327	0
m142	Agmatine	-1.0504	0.85324	1	-0.82325	0		m102	5-Dehydro-D-gluconate	-1.5237	0.93621	1	-1.1327	0
m179	L-Arginine	-1.0504	0.85324	1	-0.82325	0		m355	D-Gluconate	-1.5237	0.93621	1	-1.1327	0
m221	CO2	-1.0504	0.85324	1	-0.82325	0		m370	(R)-Glycerate	-1.5237	0.93621	1	-1.1327	0
m11	(R)-2,3-Dihydroxy-3-methylbutanoate	-1.053	0.85382	2	-0.4489	0.68003		m408	Hydroxypyruvate	-1.5237	0.93621	1	-1.1327	0
m12	(R)-2,3-Dihydroxy-3-methylpentanoate	-1.053	0.85382	2	-0.4489	0.68003		m415	L-Idonate	-1.5237	0.93621	1	-1.1327	0
m393	L-Homocysteine	-1.0623	0.85594	7	-0.045558	1.1467		m1114	Levan	-1.5309	0.93711	1	-1.1413	0
m964	dTDP-6-deoxy-L-mannose	-1.0684	0.85733	3	-0.2986	1.6703		m93	4-Phospho-L-aspartate	-1.5327	0.93733	2	-0.60453	0.68271
m191	L-Allo-threonine	-1.0701	0.85772	2	-0.46338	0.2862		m1102	Arabinogalactan	-1.5406	0.9383	26	0.32616	1.0649
m148	beta-Alanine	-1.0718	0.8581	4	-0.20338	1.6499		m679	5,6,7,8-Tetrahydrofolate	-1.5538	0.93988	13	0.17641	1.121
m954	N-Formimino-L-glutamate	-1.0815	0.86027	2	-0.47301	1.9366		m1138	Cholate	-1.564	0.94109	1	-1.1807	0
m172	Adenosine 5'-phosphosulfate	-1.082	0.86037	3	-0.30798	0.76915		m1247	glycocholate	-1.564	0.94109	1	-1.1807	0
m450	L-Lysine-tRNA (Lys)	-1.0888	0.86188	1	-0.86928	0		m1346	taurocholic acid	-1.564	0.94109	1	-1.1807	0
m1312	Laminaribiose	-1.0892	0.86197	3	-0.31295	0.23619		m1347	Taurine	-1.564	0.94109	1	-1.1807	0
m1313	laminarin (n=30 repeat units, beta -1,3 glc)	-1.0892	0.86197	3	-0.31295	0.23619		m873	3-(4-Hydroxyphenyl)pyruvate	-1.5871	0.94375	3	-0.40999	0.47396
m97	4-(1-D-Ribitylamino)-5-aminouracil	-1.0893	0.86199	2	-0.47956	0.058124		m323	Formate	-1.6163	0.94699	9	0.045153	1.0159
m277	6,7-Dimethyl-8-(1-D-ribityl)lumazine	-1.0893	0.86199	2	-0.47956	0.058124		m431	KDO(2)-lipid IV(A)	-1.619	0.94727	2	-0.67698	0.4767
m496	Nitrous oxide	-1.0922	0.86262	2	-0.48201	0.031011		m377	glutaredoxin (oxidized)	-1.6321	0.94867	1	-1.262	0
m513	Nitric oxide	-1.0922	0.86262	2	-0.48201	0.031011		m378	glutaredoxin (reduced)	-1.6321	0.94867	1	-1.262	0
m464	D-Mannose 6-phosphate	-1.1027	0.86493	3	-0.32229	1.5788		m151	L-Alanine	-1.6344	0.94892	20	0.25143	0.88245
m188	L-Aspartate	-1.103	0.86498	2	-0.49113	0.76466		m529	2-Oxo-3-hydroxy-4-phosphobutanoate	-1.6441	0.94992	2	-0.69809	0.26883
m94	4-Phospho-D-erythronate	-1.1046	0.86533	1	-0.88819	0		m726	UDP-N-acetyl-D-glucosamine	-1.685	0.95401	8	-0.021051	1.1384
m633	Ubiquinol-8	-1.105	0.86542	25	0.17331	1.4774		m414	Isocitrate	-1.6973	0.95518	2	-0.74278	0.43728
m321	N-Formylmethionyl-tRNA	-1.1064	0.86572	1	-0.89034	0		m85	4-amino-4-deoxychorismate	-1.7199	0.95727	2	-0.76174	0.1464
m159	D-Altronate	-1.1206	0.86877	2	-0.506	1.5113		m501	Nicotinamide adenine dinucleotide	-1.7343	0.95857	55	0.40721	1.2399
m856	Propanoate	-1.1238	0.86945	4	-0.23443	0.85921		m393	L-Homocysteine	-1.7365	0.95877	4	-0.35169	0.99173
m361	L-Glutamate 5-semialdehyde	-1.125	0.86972	2	-0.50977	0.37205		m206	CDP	-1.7577	0.9606	3	-0.52739	1.6842
m151	L-Alanine	-1.126	0.86992	36	0.21344	0.91579		m746	UMP	-1.7579	0.96061	9	-0.01079	0.73921
m690	Oxidized thioredoxin	-1.1376	0.87235	10	0.0080031	0.93015		m624	5-Phospho-alpha-D-ribose 1-diphosphate	-1.7633	0.96107	5	-0.25379	0.44662
m691	Reduced thioredoxin	-1.1376	0.87235	10	0.0080031	0.93015		m326	Farnesyl diphosphate	-1.7909	0.96335	1	-1.4515	0
m360	L-Glutamate 5-phosphate	-1.1395	0.87276	2	-0.52201	0.35473		m1203	Geranyl diphosphate	-1.7909	0.96335	1	-1.4515	0
m509	Nicotinate D-ribonucleotide	-1.1531	0.87557	3	-0.35708	0.96494		m1222	Geranylgeranyl diphosphate	-1.7909	0.96335	1	-1.4515	0
m608	Propanoyl phosphate	-1.1555	0.87605	2	-0.53545	0.49458		m1248	all-trans-Pentaprenyl diphosphate	-1.7909	0.96335	1	-1.4515	0
m346	GDP	-1.1605	0.87707	14	0.066747	1.052		m1290	all-trans-Heptaprenyl diphosphate	-1.7909	0.96335	1	-1.4515	0
m64	C'-(3-Indolyl)-glycerol 3-phosphate	-1.1621	0.87741	3	-0.36328	0.81244		m1291	all-trans-Hexaprenyl diphosphate	-1.7909	0.96335	1	-1.4515	0
m956	dTDP-glucose	-1.1706	0.87912	5	-0.18765	0.96763		m502	Nicotinamide adenine dinucleotide - reduced	-1.8164	0.96534	51	0.38201	1.2696
m735	Undecaprenyl phosphate	-1.1881	0.88261	3	-0.38124	0.7035		m272	(S)-Dihydroorotate	-1.8249	0.96599	3	-0.57364	0.95721
m181	L-Arginyl-tRNA(Arg)	-1.1886	0.8827	1	-0.98896	0		m267	dGTP	-1.8393	0.96707	5	-0.2943	1.39
m1309	Levantetraose	-1.1898	0.88294	3	-0.3824	0.39763		m582	Phosphatidylglycerophosphate (didodecanoyl, n-C12:0)	-1.8738	0.96952	4	-0.43342	0.62808
m1310	Levantriose	-1.1898	0.88294	3	-0.3824	0.39763		m584	Phosphatidylglycerophosphate (ditetradecanoyl, n-C14:0)	-1.8738	0.96952	4	-0.43342	0.62808
m1311	Levanbiose	-1.1898	0.88294	3	-0.3824	0.39763		m586	Phosphatidylglycerophosphate (ditetradec-7-enoyl, n-C14:1)	-1.8738	0.96952	4	-0.43342	0.62808
m680	Thiamin monophosphate	-1.1974	0.88443	3	-0.38763	1.6609		m588	Phosphatidylglycerophosphate (dihexadecanoyl, n-C16:0)	-1.8738	0.96952	4	-0.43342	0.62808
m532	1,2-didodecanoyl-sn-glycerol 3-phosphate	-1.2	0.88493	6	-0.14768	1.1702		m346	GDP	-1.8752	0.96962	12	0.038362	1.1388
m534	1,2-ditetradecanoyl-sn-glycerol 3-phosphate	-1.2	0.88493	6	-0.14768	1.1702		m147	2-Oxoglutarate	-1.8915	0.97072	21	0.19542	1.045
m536	1,2-ditetradec-7-enoyl-sn-glycerol 3-phosphate	-1.2	0.88493	6	-0.14768	1.1702		m207	Cys-Gly	-1.9042	0.97156	7	-0.17	1.1595
m538	1,2-dihexadecanoyl-sn-glycerol 3-phosphate	-1.2	0.88493	6	-0.14768	1.1702		m879	6-hydroxymethyl dihydropterin	-1.9336	0.97342	1	-1.6218	0
m540	1,2-dihexadec-9-enoyl-sn-glycerol 3-phosphate	-1.2	0.88493	6	-0.14768	1.1702		m942	Homocarnosine	-1.9379	0.97368	2	-0.94482	0.99683
m542	1,2-dioctadecanoyl-sn-glycerol 3-phosphate	-1.2	0.88493	6	-0.14768	1.1702		m82	4-Aminobutanoate	-1.9606	0.97504	4	-0.48507	0.8375
m544	1,2-dioctadec-11-enoyl-sn-glycerol 3-phosphate	-1.2	0.88493	6	-0.14768	1.1702		m222	Coenzyme A	-1.9637	0.97522	38	0.30468	0.88875
m1294	Kestopentaose (4 fru, 1 glc inulin-type fructo-oligosaccharide)	-1.2018	0.88527	2	-0.57456	0.30766		m531	Orotate	-1.9703	0.9756	2	-0.97207	0.93809
m1298	Kestose (2 fru, 1 glc inulin-type fructo-oligosaccharide)	-1.2018	0.88527	2	-0.57456	0.30766		m526	all-trans-Octaprenyl diphosphate	-1.9976	0.97712	2	-0.99494	0.64567
m1299	Kestotetraose (3 fru, 1 glc inulin-type fructo-oligosaccharide)	-1.2018	0.88527	2	-0.57456	0.30766		m219	CMP	-2.0152	0.97806	12	-0.0098494	0.73935
m1333	Oligofructose, polymerization average 4 units of beta-2,1-fructose per chain	-1.2018	0.88527	2	-0.57456	0.30766		m37	2-Oxobutanoate	-2.042	0.97943	2	-1.0323	0.60384
m225	core oligosaccharide lipid A	-1.2095	0.88676	1	-1.0141	0		m590	Phosphatidylglycerophosphate (dihexadec-9-enoyl, n-C16:1)	-2.0536	0.97999	3	-0.73108	0.24515
m226	core oligosaccharide lipid A	-1.2095	0.88676	1	-1.0141	0		m592	Phosphatidylglycerophosphate (dioctadecanoyl, n-C18:0)	-2.0536	0.97999	3	-0.73108	0.24515
m432	KDO(2)-lipid IV(A)	-1.2095	0.88676	1	-1.0141	0		m594	Phosphatidylglycerophosphate (dioctadec-11-enoyl, n-C18:1)	-2.0536	0.97999	3	-0.73108	0.24515
m442	KDO(2)-lipid (A)	-1.2095	0.88676	1	-1.0141	0		m724	Undecaprenyl-diphospho-N-acetylmuramoyl-(N-acetylglucosamine)-L-ala-D-glu-meso-2,6-diaminopimeloyl-D-ala-D-ala	-2.085	0.98146	1	-1.8024	0
m443	cold adapted KDO(2)-lipid (A)	-1.2095	0.88676	1	-1.0141	0		m729	Undecaprenyl-diphospho-N-acetylmuramoyl-L-alanyl-D-glutamyl-meso-2,6-diaminopimeloyl-D-alanyl-D-alanine	-2.085	0.98146	1	-1.8024	0
m444	cold adapted KDO(2)-lipid (A)	-1.2095	0.88676	1	-1.0141	0		m690	Oxidized thioredoxin	-2.1692	0.98497	3	-0.81059	0.46942
m445	KDO(2)-lipid (A)	-1.2095	0.88676	1	-1.0141	0		m691	Reduced thioredoxin	-2.1692	0.98497	3	-0.81059	0.46942
m533	1,2-didodecanoyl-sn-glycerol 3-phosphate	-1.2095	0.88676	1	-1.0141	0		m294	dTTP	-2.176	0.98522	4	-0.6133	1.1743
m535	1,2-ditetradecanoyl-sn-glycerol 3-phosphate	-1.2095	0.88676	1	-1.0141	0		m278	Dimethylallyl diphosphate	-2.19	0.98574	2	-1.1566	0.41711
m537	1,2-ditetradec-7-enoyl-sn-glycerol 3-phosphate	-1.2095	0.88676	1	-1.0141	0		m427	Isopentenyl diphosphate	-2.19	0.98574	2	-1.1566	0.41711
m539	1,2-dihexadecanoyl-sn-glycerol 3-phosphate	-1.2095	0.88676	1	-1.0141	0		m156	L-Alanyl-tRNA(Ala)	-2.2304	0.98714	1	-1.9759	0
m541	1,2-dihexadec-9-enoyl-sn-glycerol 3-phosphate	-1.2095	0.88676	1	-1.0141	0		m625	O-Phospho-L-serine	-2.2431	0.98755	2	-1.2011	0.98023
m543	1,2-dioctadecanoyl-sn-glycerol 3-phosphate	-1.2095	0.88676	1	-1.0141	0		m103	5-Methyltetrahydrofolate	-2.2465	0.98766	3	-0.86383	1.0779
m545	1,2-dioctadec-11-enoyl-sn-glycerol 3-phosphate	-1.2095	0.88676	1	-1.0141	0		m612	Diphosphate	-2.2489	0.98774	63	0.34908	1.0038
m554	phosphatidylethanolamine (didodecanoyl, n-C12:0)	-1.2095	0.88676	1	-1.0141	0		m90	4-Hydroxy-L-threonine	-2.2941	0.98911	1	-2.0519	0
m556	phosphatidylethanolamine (ditetradecanoyl, n-C14:0)	-1.2095	0.88676	1	-1.0141	0		m599	O-Phospho-L-homoserine	-2.2941	0.98911	1	-2.0519	0
m558	phosphatidylethanolamine (ditetradec-7-enoyl, n-C14:1)	-1.2095	0.88676	1	-1.0141	0		m303	D-Fructose 1-phosphate	-2.3372	0.99029	1	-2.1034	0
m560	phosphatidylethanolamine (dihexadecanoyl, n-C16:0)	-1.2095	0.88676	1	-1.0141	0		m670	D-Tagatose 1,6-biphosphate	-2.3372	0.99029	1	-2.1034	0
m562	phosphatidylethanolamine (dihexadec-9enoyl, n-C16:1)	-1.2095	0.88676	1	-1.0141	0		m961	D-Glyceraldehyde	-2.3372	0.99029	1	-2.1034	0
m564	phosphatidylethanolamine (dioctadecanoyl, n-C18:0)	-1.2095	0.88676	1	-1.0141	0		m119	Acetyl-CoA	-2.3452	0.99049	19	0.045167	0.86236
m566	phosphatidylethanolamine (dioctadec-11-enoyl, n-C18:1)	-1.2095	0.88676	1	-1.0141	0		m148	beta-Alanine	-2.4098	0.99202	3	-0.97621	0.70696
m573	Phosphatidylglycerol (ditetradec-7-enoyl, n-C14:1)	-1.2095	0.88676	1	-1.0141	0		m503	Nicotinamide adenine dinucleotide phosphate	-2.4274	0.9924	21	0.056768	0.98578
m576	Phosphatidylglycerol (dihexadec-9-enoyl, n-C16:1)	-1.2095	0.88676	1	-1.0141	0		m138	Adenosylcobalamin	-2.4321	0.99249	1	-2.2166	0
m578	Phosphatidylglycerol (dioctadecanoyl, n-C18:0)	-1.2095	0.88676	1	-1.0141	0		m200	Cob(I)alamin	-2.4321	0.99249	1	-2.2166	0
m580	Phosphatidylglycerol (dioctadec-11-enoyl, n-C18:1)	-1.2095	0.88676	1	-1.0141	0		m1142	Adenosylcobalamin	-2.4321	0.99249	1	-2.2166	0
m581	Phosphatidylglycerol (dioctadec-11-enoyl, n-C18:1)	-1.2095	0.88676	1	-1.0141	0		m1179	Cob(I)alamin	-2.4321	0.99249	1	-2.2166	0
m587	Phosphatidylglycerophosphate (ditetradec-7-enoyl, n-C14:1)	-1.2095	0.88676	1	-1.0141	0		m41	D-Glycerate 2-phosphate	-2.435	0.99255	1	-2.22	0
m595	Phosphatidylglycerophosphate (dioctadec-11-enoyl, n-C18:1)	-1.2095	0.88676	1	-1.0141	0		m601	O-Phospho-4-hydroxy-L-threonine	-2.446	0.99278	4	-0.77401	1.1532
m632	Ubiquinone-8	-1.2097	0.8868	24	0.14417	1.5018		m264	dGDP	-2.5067	0.99391	5	-0.64981	1.2499
m185	L-Asparagine	-1.2243	0.88958	1	-1.0318	0		m504	Nicotinamide adenine dinucleotide phosphate - reduced	-2.5152	0.99405	20	0.017345	0.99426
m358	L-Glutamine	-1.2243	0.88958	1	-1.0318	0		m32	2-Isopropylmaleate	-2.5281	0.99427	1	-2.3311	0
m607	Propanoate	-1.2273	0.89014	1	-1.0354	0		m45	3-Carboxy-2-hydroxy-4-methylpentanoate	-2.5281	0.99427	1	-2.3311	0
m621	L-Proline	-1.2273	0.89014	1	-1.0354	0		m870	(R)-2-Methylmalate	-2.5281	0.99427	1	-2.3311	0
m1077	Glycerol	-1.2292	0.8905	9	-0.049541	1.0242		m871	2-Methylmaleate	-2.5281	0.99427	1	-2.3311	0
m606	(R)-Pantothenate	-1.2303	0.8907	1	-1.039	0		m872	D-erythro-3-Methylmalate	-2.5281	0.99427	1	-2.3311	0
m418	L-Isoleucyl-tRNA(Ile)	-1.2319	0.891	1	-1.0409	0		m363	L-Glutamate	-2.5387	0.99444	39	0.2027	0.9012
m129	cis-Aconitate	-1.2411	0.89272	1	-1.052	0		m240	L-Cysteine	-2.6113	0.99549	10	-0.29429	0.97695
m153	D-Alanyl-D-alanine	-1.2563	0.8955	3	-0.4283	1.3222		m256	dCDP	-2.6518	0.996	3	-1.1428	0.62157
m551	3'-Phosphoadenylyl sulfate	-1.2565	0.89554	1	-1.0705	0		m290	dTDP	-2.6518	0.996	3	-1.1428	0.62157
m679	5,6,7,8-Tetrahydrofolate	-1.2824	0.90015	16	0.056248	1.1246		m752	UTP	-2.7567	0.99708	6	-0.65244	0.80584
m18	(S)-2-Aceto-2-hydroxybutanoate	-1.2829	0.90024	3	-0.44666	0.45664		m249	dATP	-2.9246	0.99828	4	-1.0589	0.5345
m155	(S)-2-Acetolactate	-1.2829	0.90024	3	-0.44666	0.45664		m258	dCTP	-2.9246	0.99828	4	-1.0589	0.5345
m740	UDPglucose	-1.2905	0.90157	10	-0.049653	0.92804		m298	dUTP	-2.9246	0.99828	4	-1.0589	0.5345
m955	4-Imidazolone-5-propanoate	-1.2911	0.90166	2	-0.64998	1.6863		m295	dUDP	-2.9332	0.99832	5	-0.87704	0.79534
m394	Hexadecanoate (n-C16:0)	-1.2954	0.90241	6	-0.19425	0.83862		m1328	Putrescine	-2.9409	0.99836	5	-0.88113	1.0337
m396	Hexadecenoate (n-C16:1)	-1.2954	0.90241	6	-0.19425	0.83862		m246	dADP	-2.9511	0.99842	4	-1.0747	0.52543
m520	octadecanoate (n-C18:0)	-1.2954	0.90241	6	-0.19425	0.83862		m387	H2O	-3.0062	0.99868	222	0.4444	1.1357
m522	octadecenoate (n-C18:1)	-1.2954	0.90241	6	-0.19425	0.83862		m739	UDP	-3.0707	0.99893	14	-0.29312	1.0309
m715	tetradecanoate (n-C14:0)	-1.2954	0.90241	6	-0.19425	0.83862		m162	AMP	-3.1027	0.99904	43	0.12228	0.87702
m357	L-Glutamine	-1.2964	0.90258	36	0.17951	0.9815		m46	3-Carboxy-3-hydroxy-4-methylpentanoate	-3.1268	0.99912	2	-1.9434	0.54835
m25	2-Dehydro-D-gluconate	-1.3084	0.90462	1	-1.1327	0		m657	Spermidine	-3.1432	0.99916	5	-0.9889	0.86241
m408	Hydroxypyruvate	-1.3084	0.90462	1	-1.1327	0		m602	Phosphate	-3.1439	0.99917	94	0.29854	0.98914
m415	L-Idonate	-1.3084	0.90462	1	-1.1327	0		m1341	Putrescine	-3.2226	0.99936	4	-1.2363	0.7639
m431	KDO(2)-lipid IV(A)	-1.323	0.90709	2	-0.67698	0.4767		m1345	Spermidine	-3.2226	0.99936	4	-1.2363	0.7639
m207	Cys-Gly	-1.3373	0.90943	7	-0.17	1.1595		m140	ADP	-3.767	0.99992	91	0.21649	1.0363
m149	D-Alanine	-1.3439	0.91051	5	-0.28007	1.0297		m192	ATP	-4.5769	1	129	0.20385	0.97816
m529	2-Oxo-3-hydroxy-4-phosphobutanoate	-1.348	0.91118	2	-0.69809	0.26883
m187	L-Aspartate	-1.3609	0.91322	36	0.16666	0.92863
m147	2-Oxoglutarate	-1.3651	0.91389	29	0.13465	0.94958
m209	Citrate	-1.3678	0.91431	3	-0.50524	1.1581
m87	4-Amino-2-methyl-5-phosphomethylpyrimidine	-1.3874	0.91734	3	-0.51878	1.9431
m414	Isocitrate	-1.401	0.91939	2	-0.74278	0.43728
m103	5-Methyltetrahydrofolate	-1.4049	0.91998	7	-0.2006	1.1921
m270	7,8-Dihydrofolate	-1.4069	0.92028	4	-0.40367	0.49627
m748	Uracil	-1.41	0.92073	7	-0.20291	1.074
m206	CDP	-1.415	0.92146	5	-0.31798	1.2301
m377	glutaredoxin (oxidized)	-1.4162	0.92164	1	-1.262	0
m378	glutaredoxin (reduced)	-1.4162	0.92164	1	-1.262	0
m291	dTDPglucose	-1.4206	0.92228	5	-0.32097	0.9793
m1114	Levan	-1.423	0.92263	3	-0.54334	0.57342
m79	3-Phosphohydroxypyruvate	-1.4331	0.92408	2	-0.76991	0.37039
m34	2-Methylcitrate	-1.4384	0.92484	1	-1.2887	0
m419	3-(Imidazol-4-yl)-2-oxopropyl phosphate	-1.4492	0.92636	2	-0.78352	1.2923
m267	dGTP	-1.4499	0.92646	8	-0.17276	1.1161
m582	Phosphatidylglycerophosphate (didodecanoyl, n-C12:0)	-1.4567	0.9274	4	-0.43342	0.62808
m584	Phosphatidylglycerophosphate (ditetradecanoyl, n-C14:0)	-1.4567	0.9274	4	-0.43342	0.62808
m586	Phosphatidylglycerophosphate (ditetradec-7-enoyl, n-C14:1)	-1.4567	0.9274	4	-0.43342	0.62808
m588	Phosphatidylglycerophosphate (dihexadecanoyl, n-C16:0)	-1.4567	0.9274	4	-0.43342	0.62808
m33	2-Methyl-4-amino-5-hydroxymethylpyrimidine diphosphate	-1.4596	0.9278	3	-0.56861	1.3495
m392	Bicarbonate	-1.4809	0.93069	11	-0.095063	0.76061
m260	Dodecanoyl-ACP (n-C12:0ACP)	-1.4926	0.93223	7	-0.24027	0.61795
m398	Hexadecenoyl-CoA (n-C16:1CoA)	-1.4987	0.93302	5	-0.36262	0.81638
m528	Octadecenoyl-CoA (n-C18:1CoA)	-1.4987	0.93302	5	-0.36262	0.81638
m605	Palmitoyl-CoA (n-C16:0CoA)	-1.4987	0.93302	5	-0.36262	0.81638
m660	Stearoyl-CoA (n-C18:0CoA)	-1.4987	0.93302	5	-0.36262	0.81638
m672	Tetradecanoyl-CoA (n-C14:0CoA)	-1.4987	0.93302	5	-0.36262	0.81638
m1206	Fatty acid (Anteiso-C15:0)	-1.4987	0.93302	5	-0.36262	0.81638
m1207	fa4coa,Anteiso-C15:0 CoA Anteisopentadecanoyl-CoA	-1.4987	0.93302	5	-0.36262	0.81638
m1208	Fatty acid (Anteiso-C17:0)	-1.4987	0.93302	5	-0.36262	0.81638
m1209	fa12coa,Anteiso-C17:0 CoA Anteisoheptadecanoyl-CoA	-1.4987	0.93302	5	-0.36262	0.81638
m1210	Fatty acid (Iso-C14:0)	-1.4987	0.93302	5	-0.36262	0.81638
m1211	fa1coa,Iso-C14:0 CoA Isotetradecanoyl-CoA	-1.4987	0.93302	5	-0.36262	0.81638
m1212	Fatty acid (Iso-C15:0)	-1.4987	0.93302	5	-0.36262	0.81638
m1213	fa3coa,Iso-C15:0 CoA Isopentadecanoyl-CoA	-1.4987	0.93302	5	-0.36262	0.81638
m1214	Fatty acid (iso-C16:0)	-1.4987	0.93302	5	-0.36262	0.81638
m1215	fa6coa,Iso-C16:0 CoA Isohexadecanoyl-CoA	-1.4987	0.93302	5	-0.36262	0.81638
m1216	Fatty acid (Iso-C17:0)	-1.4987	0.93302	5	-0.36262	0.81638
m1217	fa11coa, Iso-C17:0 CoA Isoheptadecanoyl-CoA	-1.4987	0.93302	5	-0.36262	0.81638
m1018	Butyryl-[acp]	-1.514	0.93499	3	-0.60616	0.59751
m974	6-Carboxyhexanoyl-CoA	-1.5165	0.93531	2	-0.84039	1.3399
m602	Phosphate	-1.5288	0.93685	150	0.28948	1.0009
m82	4-Aminobutanoate	-1.5431	0.9386	4	-0.48507	0.8375
m219	CMP	-1.5433	0.93862	18	0.0027884	0.65296
m405	L-Histidinol	-1.5555	0.94008	4	-0.49244	0.89895
m1116	Mucin O-glycan	-1.5563	0.94019	13	-0.073842	1.3193
m818	D-Fructose	-1.5615	0.94079	4	-0.49603	0.3963
m634	Quinolinate	-1.5699	0.94178	2	-0.88546	0.66484
m404	L-Histidinol phosphate	-1.5774	0.94265	4	-0.50556	0.88611
m1027	trans-Dodec-2-enoyl-[acp]	-1.5914	0.94424	2	-0.90363	0.42789
m1080	(2E)-Octadecenoyl-[acp]	-1.5914	0.94424	2	-0.90363	0.42789
m1081	Octadecanoyl-[acyl-carrier protein]	-1.5914	0.94424	2	-0.90363	0.42789
m1013	(4S)-4,6-Dihydroxy-2,5-dioxohexanoate	-1.5924	0.94435	4	-0.51453	1.2591
m549	(R)-Pantoate	-1.5993	0.94512	3	-0.66499	0.55586
m742	UDP-D-glucuronate	-1.6009	0.9453	7	-0.28929	0.70724
m92	4-Methyl-5-(2-phosphoethyl)-thiazole	-1.6023	0.94545	7	-0.28992	1.0534
m37	2-Oxobutanoate	-1.615	0.94684	5	-0.42465	0.68354
m1349	Pseudouridine 5-phosphate	-1.6245	0.94787	4	-0.53371	1.0099
m272	(S)-Dihydroorotate	-1.6292	0.94836	5	-0.43223	1.0628
m45	3-Carboxy-2-hydroxy-4-methylpentanoate	-1.6297	0.94842	3	-0.68602	1.4408
m872	D-erythro-3-Methylmalate	-1.6297	0.94842	3	-0.68602	1.4408
m1203	Geranyl diphosphate	-1.6364	0.94912	2	-0.94162	0.72107
m1222	Geranylgeranyl diphosphate	-1.6364	0.94912	2	-0.94162	0.72107
m1248	all-trans-Pentaprenyl diphosphate	-1.6364	0.94912	2	-0.94162	0.72107
m1290	all-trans-Heptaprenyl diphosphate	-1.6364	0.94912	2	-0.94162	0.72107
m1291	all-trans-Hexaprenyl diphosphate	-1.6364	0.94912	2	-0.94162	0.72107
m942	Homocarnosine	-1.6402	0.94952	2	-0.94482	0.99683
m914	N-Acetyl-D-mannosamine	-1.6547	0.95101	8	-0.25908	1.151
m726	UDP-N-acetyl-D-glucosamine	-1.6553	0.95107	12	-0.1309	1.1114
m590	Phosphatidylglycerophosphate (dihexadec-9-enoyl, n-C16:1)	-1.695	0.95497	3	-0.73108	0.24515
m592	Phosphatidylglycerophosphate (dioctadecanoyl, n-C18:0)	-1.695	0.95497	3	-0.73108	0.24515
m594	Phosphatidylglycerophosphate (dioctadec-11-enoyl, n-C18:1)	-1.695	0.95497	3	-0.73108	0.24515
m140	ADP	-1.7147	0.9568	143	0.26646	1.0107
m302	D-erythro-1-(Imidazol-4-yl)glycerol 3-phosphate	-1.7225	0.95751	3	-0.75001	0.83431
m1054	2-Demethylmenaquinone	-1.7587	0.96068	2	-1.0449	0.7163
m1061	Phytyl diphosphate	-1.7587	0.96068	2	-1.0449	0.7163
m1062	2-Phytyl-1,4-naphthoquinone	-1.7587	0.96068	2	-1.0449	0.7163
m294	dTTP	-1.7614	0.96091	6	-0.42169	0.95938
m746	UMP	-1.7638	0.96112	15	-0.10896	0.65659
m331	Fumarate	-1.7881	0.96312	11	-0.20539	1.4128
m41	D-Glycerate 2-phosphate	-1.8132	0.9651	5	-0.5304	1.5322
m531	Orotate	-1.8176	0.96544	5	-0.53274	1.0076
m164	N-Acetyl-D-glucosamine(anhydrous)N-Acetylmuramyl-tripeptide	-1.8293	0.96633	1	-1.7577	0
m166	N-Acetyl-D-glucosamine(anhydrous)N-Acetylmuramyl-tetrapeptide	-1.8293	0.96633	1	-1.7577	0
m167	N-Acetyl-D-glucosamine(anhydrous)N-Acetylmuramic acid	-1.8293	0.96633	1	-1.7577	0
m168	N-Acetyl-D-glucosamine(anhydrous)N-Acetylmuramic acid	-1.8293	0.96633	1	-1.7577	0
m184	L-Asparagine	-1.8317	0.9665	6	-0.45604	1.1576
m604	Pimeloyl-CoA	-1.8545	0.96816	1	-1.7878	0
m303	D-Fructose 1-phosphate	-1.8647	0.96889	2	-1.1344	1.3704
m724	Undecaprenyl-diphospho-N-acetylmuramoyl-(N-acetylglucosamine)-L-ala-D-glu-meso-2,6-diaminopimeloyl-D-ala-D-ala	-1.8666	0.96902	1	-1.8024	0
m636	alpha-D-Ribose 5-phosphate	-1.8847	0.97027	12	-0.21015	0.78805
m93	4-Phospho-L-aspartate	-1.9045	0.97158	4	-0.70108	0.60853
m412	Iminoaspartate	-1.9168	0.97237	2	-1.1784	1.0792
m961	D-Glyceraldehyde	-1.9254	0.97291	4	-0.71355	1.1755
m873	3-(4-Hydroxyphenyl)pyruvate	-1.9283	0.97309	5	-0.59176	0.68833
m879	6-hydroxymethyl dihydropterin	-1.9373	0.97365	2	-1.1958	0.6025
m625	O-Phospho-L-serine	-1.9437	0.97403	2	-1.2011	0.98023
m32	2-Isopropylmaleate	-1.9481	0.9743	2	-1.2048	1.5929
m871	2-Methylmaleate	-1.9481	0.9743	2	-1.2048	1.5929
m264	dGDP	-1.9819	0.97626	6	-0.52935	1.1562
m150	D-Alanine	-1.9822	0.97627	1	-1.941	0
m491	two linked disacharide pentapeptide murein units (uncrosslinked, middle of chain)	-1.9822	0.97627	1	-1.941	0
m156	L-Alanyl-tRNA(Ala)	-2.0112	0.97785	1	-1.9759	0
m601	O-Phospho-4-hydroxy-L-threonine	-2.0266	0.97865	4	-0.77401	1.1532
m256	dCDP	-2.0458	0.97961	6	-0.56052	0.75644
m387	H2O	-2.0596	0.98028	346	0.30578	1.123
m85	4-amino-4-deoxychorismate	-2.0596	0.98028	3	-0.98272	0.3965
m90	4-Hydroxy-L-threonine	-2.0746	0.98099	1	-2.0519	0
m599	O-Phospho-L-homoserine	-2.0746	0.98099	1	-2.0519	0
m611	Prephenate	-2.0944	0.98189	3	-1.0067	0.55466
m870	(R)-2-Methylmalate	-2.0959	0.98196	3	-1.0078	1.1769
m1199	2-Deoxy-D-gluconate	-2.1087	0.98252	2	-1.3405	0.97153
m1200	3-Dehydro-2-deoxy-D-gluconate	-2.1087	0.98252	2	-1.3405	0.97153
m290	dTDP	-2.135	0.98362	4	-0.83884	0.79186
m78	3-Phospho-D-glycerate	-2.1441	0.98399	5	-0.70686	1.6126
m146	5-amino-1-(5-phospho-D-ribosyl)imidazole	-2.1488	0.98417	2	-1.3743	1.896
m326	Farnesyl diphosphate	-2.1542	0.98439	3	-1.048	0.54212
m752	UTP	-2.1747	0.98518	9	-0.42503	0.78836
m208	chorismate	-2.1801	0.98537	9	-0.42714	0.90238
m186	L-Asparaginyl-tRNA(Asn)	-2.1827	0.98547	1	-2.1816	0
m1142	Adenosylcobalamin	-2.1956	0.98594	2	-1.4138	1.1353
m1179	Cob(I)alamin	-2.1956	0.98594	2	-1.4138	1.1353
m138	Adenosylcobalamin	-2.2574	0.98801	3	-1.1192	0.95121
m200	Cob(I)alamin	-2.2574	0.98801	3	-1.1192	0.95121
m729	Undecaprenyl-diphospho-N-acetylmuramoyl-L-alanyl-D-glutamyl-meso-2,6-diaminopimeloyl-D-alanyl-D-alanine	-2.2589	0.98806	2	-1.4673	0.47384
m249	dATP	-2.2706	0.98842	7	-0.59233	0.78351
m258	dCTP	-2.2706	0.98842	7	-0.59233	0.78351
m624	5-Phospho-alpha-D-ribose 1-diphosphate	-2.2968	0.98919	12	-0.35252	0.49572
m363	L-Glutamate	-2.3256	0.98998	59	0.075887	0.89044
m295	dUDP	-2.3698	0.9911	6	-0.71871	0.81022
m102	5-Dehydro-D-gluconate	-2.3924	0.99163	2	-1.5801	0.63274
m355	D-Gluconate	-2.3924	0.99163	2	-1.5801	0.63274
m526	all-trans-Octaprenyl diphosphate	-2.3934	0.99165	4	-0.99325	0.58983
m1060	4,6-Dideoxy-4-oxo-dTDP-D-glucose	-2.3976	0.99175	5	-0.84207	0.88982
m246	dADP	-2.4035	0.99188	5	-0.84521	0.68592
m222	Coenzyme A	-2.4172	0.99218	53	0.041515	1.0305
m657	Spermidine	-2.4361	0.99258	6	-0.75106	0.96665
m298	dUTP	-2.4377	0.99261	8	-0.58914	0.72544
m289	dTDP-4-dehydro-6-deoxy-L-mannose	-2.4626	0.9931	7	-0.6792	1.1111
m1328	Putrescine	-2.4709	0.99326	5	-0.88113	1.0337
m278	Dimethylallyl diphosphate	-2.4816	0.99346	4	-1.046	0.49335
m323	Formate	-2.4926	0.99366	11	-0.45845	1.4426
m119	Acetyl-CoA	-2.4991	0.99377	31	-0.098893	0.9805
m46	3-Carboxy-3-hydroxy-4-methylpentanoate	-2.5509	0.99463	3	-1.3218	1.1444
m288	dTDP-4-dehydro-6-deoxy-D-glucose	-2.6157	0.99555	8	-0.6642	0.89351
m501	Nicotinamide adenine dinucleotide	-2.6554	0.99604	86	0.096995	1.2204
m502	Nicotinamide adenine dinucleotide - reduced	-2.7044	0.99658	81	0.079198	1.234
m739	UDP	-2.7661	0.99716	18	-0.34181	1.0046
m1341	Putrescine	-2.8001	0.99745	4	-1.2363	0.7639
m1345	Spermidine	-2.8001	0.99745	4	-1.2363	0.7639
m192	ATP	-2.8027	0.99747	200	0.20015	0.98675
m427	Isopentenyl diphosphate	-2.8604	0.99788	5	-1.0889	0.43791
m612	Diphosphate	-2.8658	0.99792	97	0.09088	1.0408
m162	AMP	-3.0651	0.99891	61	-0.031575	0.91601
m503	Nicotinamide adenine dinucleotide phosphate	-3.1478	0.99918	44	-0.12849	0.95271
m504	Nicotinamide adenine dinucleotide phosphate - reduced	-3.2319	0.99939	43	-0.15114	0.95193
