# Supplementary material for: Understanding the interactions between bacteria in the human gut through metabolic modeling
Source: Sci Rep. 2013 Aug 28;3:2532. doi: 10.1038/srep02532 (PMC3755282; doi:10.1038/srep02532)
Supplement: Supplementary Information — Supplementary Dataset 4 [file srep02532-s5.xlsx]

## Sheet: Ere-Bth
Group No. 0: size(41)
Group s-score = 4.75726
r312	3.84207	6.1e-05
r342	2.97394	0.00147003
r17	2.2299	0.0128771
r284	2.44024	0.00733876
r84	3.61503	0.000150155
r87	3.50178	0.000231083
r220	2.51163	0.00600877
r78	1.87469	0.0304178
r394	2.56696	0.00512975
r10	3.03158	0.0012164
r271	2.88891	0.00193289
r20	3.53996	0.000200095
r40	2.44928	0.00715717
r39	3.05293	0.00113309
r237	1.77657	0.0378197
r242	3.3032	0.000477947
r240	2.63724	0.00417913
r263	1.81709	0.0346018
r276	2.48304	0.0065134
r38	2.86981	0.00205356
r264	2.84801	0.0021997
r210	2.40091	0.00817719
r235	3.31774	0.00045374
r43	2.61251	0.00449396
r270	2.62065	0.00438807
r26	2.89342	0.00190534
r31	2.99111	0.00138981
r121	4.46252	1.31234e-05
r285	2.49826	0.00624016
r231	2.93087	0.00169005
r234	1.87716	0.0302482
r315	3.05251	0.0011347
r149	2.16075	0.0153573
r181	2.62919	0.00427941
r29	2.7499	0.0029807
r413	1.66061	0.0483958
r294	3.07642	0.0010475
r129	3.56008	0.000185368
r412	2.40565	0.00807188
r297	2.65533	0.00396156
r404	2.8219	0.002387
