# Supplementary material for: Understanding the interactions between bacteria in the human gut through metabolic modeling
Source: Sci Rep. 2013 Aug 28;3:2532. doi: 10.1038/srep02532 (PMC3755282; doi:10.1038/srep02532)
Supplement: Supplementary Information — Supplementary Dataset 5 [file srep02532-s6.xlsx]

## Sheet: Bth-Ere
Group No. 0: size(34)
Group s-score = 6.66903
FCI	2.24199	0.0124809
FUCtpp	2.74725	0.00300486
FUCASEe	2.34055	0.00962778
FUCt	2.26924	0.0116267
2FUCLAC_FUCASEe	1.87652	0.0302918
NEULACNTTR_SIASEe	1.29324	0.0979643
AHEXASE2e	1.94947	0.0256197
GALASE_OGLYCAN1e	2.01737	0.0218284
GALt2_2	1.05699	0.145259
MLTG4e	3.89059	5e-05
MLTG1	3.29235	0.000496772
PullulanTransport	3.89059	5e-05
TRE6PH	4.02325	9.35939e-05
GALOX	2.64797	0.00404887
F1PGT	2.05905	0.0197446
NTP10	1.41521	0.078503
CHLPCTD	2.91913	0.00175502
NTPTP2	1.8607	0.0313933
RMPA	1.18178	0.118647
LCARS	2.45389	0.00706607
R01698	1.92148	0.0273356
FRD2NADH	2.4684	0.00678598
R00257	1.73563	0.0413147
GLNS	2.04126	0.0206124
CYSDS	2.0047	0.0224978
CYSS	2.34204	0.00958925
UHGADA	2.12003	0.0170018
PPDK	1.87878	0.0301372
R00661	3.05416	0.00112846
R04053	3.03594	0.00119892
FRD2	2.15449	0.0156007
RMK	1.83267	0.0334257
LYXI	2.04594	0.020381
LYXt2pp	2.21182	0.0134895
