# Supplementary material for: Understanding the interactions between bacteria in the human gut through metabolic modeling
Source: Sci Rep. 2013 Aug 28;3:2532. doi: 10.1038/srep02532 (PMC3755282; doi:10.1038/srep02532)
Supplement: Supplementary Information — Supplementary Dataset 6 [file srep02532-s7.xlsx]

## Sheet: ERE-BTH
Identified transcriptional regulation for the case of ere co-colonized with B. thetaiotaomicron.
Reactions which change both in flux and expression in the same direction
Reaction	Probability
DW: hydrogen:ferredoxin oxidoreductase	Reduced ferredoxin[c_ere] <=> Oxidized ferredoxin[c_ere] + H2[c_ere]	0.99999
DW: pyruvate:ferredoxin 2-oxidoreductase	Coenzyme A[c_ere] + Oxidized ferredoxin[c_ere] + Pyruvate[c_ere] <=> Acetyl-CoA[c_ere] + CO2[c_ere] + Reduced ferredoxin[c_ere]	0.93816
DW: enolase	D-Glycerate 2-phosphate[c_ere] <=> H2O[c_ere] + Phosphoenolpyruvate[c_ere]	0.91452
UP: 2-aceto-2-hydroxybutanoate synthase	2-Oxobutanoate[c_ere] + Pyruvate[c_ere] => (S)-2-Aceto-2-hydroxybutanoate[c_ere] + CO2[c_ere]	0.86682
UP: tyrosine transaminase	3-(4-Hydroxyphenyl)pyruvate[c_ere] + L-Glutamate[c_ere] <=> 2-Oxoglutarate[c_ere] + L-Tyrosine[c_ere]	0.8591
UP: 2-(Nomega-L-arginino)succinate arginine-lyase (fumarate-forming)	N(omega)-(L-Arginino)succinate[c_ere] => L-Arginine[c_ere] + Fumarate[c_ere]	0.85626
UP: ornithine carbamoyltransferase	Carbamoyl phosphate[c_ere] + Ornithine[c_ere] => L-Citrulline[c_ere] + Phosphate[c_ere]	0.85206
DW: 3-dehydroquinate dehydratase	3-Dehydroshikimate[c_ere] + H2O[c_ere] <=> 3-Dehydroquinate[c_ere]	0.80095
DW: N-(5-Phospho-beta-D-ribosyl)anthranilate ketol-isomerase	N-(5-Phospho-D-ribosyl)anthranilate[c_ere] <=> C'-(3-Indolyl)-glycerol 3-phosphate[c_ere]	0.75491
UP: methionine synthase	5-Methyltetrahydrofolate[c_ere] + L-Homocysteine[c_ere] => L-Methionine[c_ere] + 5,6,7,8-Tetrahydrofolate[c_ere]	0.74219
UP: phenylalanine transaminase	L-Glutamate[c_ere] + Phenylpyruvate[c_ere] <=> 2-Oxoglutarate[c_ere] + L-Phenylalanine[c_ere]	0.7378
DW: acetohydroxy acid isomeroreductase	(S)-2-Acetolactate[c_ere] + NADPH[c_ere] => (R)-2,3-Dihydroxy-3-methylbutanoate[c_ere] + NADP+[c_ere]	0.73279
UP: Chorismate pyruvatemutase	chorismate[c_ere] <=> Prephenate[c_ere]	0.73118
UP: 5-methyltetrahydrofolate:NADP+ oxidoreductase	5,10-Methylenetetrahydrofolate[c_ere] + NADPH[c_ere] <=> 5-Methyltetrahydrofolate[c_ere] + NADP+[c_ere]	0.70442
UP: prephenate dehydratase	Prephenate[c_ere] => CO2[c_ere] + H2O[c_ere] + Phenylpyruvate[c_ere]	0.65297
DW: shikimate kinase	ATP[c_ere] + Shikimate[c_ere] => ADP[c_ere] + Shikimate 5-phosphate[c_ere]	0.64545
DW: 1,4-alpha-D-Glucan:orthophosphate alpha-D-glucosyltransferase	Phosphate[c_ere] + Starch[c_ere] => D-Glucose 1-phosphate[c_ere]	0.55589
DW: Imidazole-glycerol-3-phosphate synthase	L-Glutamine[c_ere] + 5-[(5-phospho-1-deoxyribulos-1-ylamino)methylideneamino]-1-(5-phosphoribosyl)imidazole-4-carboxamide[c_ere] => 5-Amino-1-(5-Phospho-D-ribosyl)imidazole-4-carboxamide[c_ere] + D-erythro-1-(Imidazol-4-yl)glycerol 3-phosphate[c_ere] + L-Glutamate[c_ere]	0.52845
DW: pyruvate kinase	ADP[c_ere] + Phosphoenolpyruvate[c_ere] <=> ATP[c_ere] + Pyruvate[c_ere]	0.48922
UP: 1-acylglycerol-3-phosphate O-acyltransferase	Hexadecanoyl-CoA[c_ere] + 1-Hexadecanoyl-sn-glycerol 3-phosphate[c_ere] => Coenzyme A[c_ere] + Phosphatidate[c_ere]	0.48053
UP: isoleucine transaminase	2-Oxoglutarate[c_ere] + L-Isoleucine[c_ere] <=> (S)-3-Methyl-2-oxopentanoate[c_ere] + L-Glutamate[c_ere]	0.46544
DW: phosphoribosylaminoimidazolesuccinocarboxamide synthase	(S)-2-[5-Amino-1-(5-phospho-D-ribosyl)imidazole-4-carboxamido]succinate[c_ere] + ADP[c_ere] + Phosphate[c_ere] <=> 5-amino-1-(5-phospho-D-ribosyl)imidazole-4-carboxylate[c_ere] + L-Aspartate[c_ere] + ATP[c_ere]	0.4508
UP: Dihydroxy-acid dehydratase (2,3-dihydroxy-3-methylpentanoate)	(R)-2,3-Dihydroxy-3-methylpentanoate[c_ere] => (S)-3-Methyl-2-oxopentanoate[c_ere] + H2O[c_ere]	0.44959
DW: GTP:pyruvate 2-O-phosphotransferase	GTP[c_ere] + Pyruvate[c_ere] <=> GDP[c_ere] + Phosphoenolpyruvate[c_ere]	0.43686
UP: valine transaminase	2-Oxoglutarate[c_ere] + L-Valine[c_ere] <=> 3-Methyl-2-oxobutanoate[c_ere] + L-Glutamate[c_ere]	0.42836
UP: glycerol-3-phosphate O-acyltransferase	Glycerol 3-phosphate[c_ere] + Hexadecanoyl-CoA[c_ere] => Coenzyme A[c_ere] + 1-Hexadecanoyl-sn-glycerol 3-phosphate[c_ere]	0.40385
UP: adenylosuccinate lyase	N6-(1,2-Dicarboxyethyl)-AMP[c_ere] => AMP[c_ere] + Fumarate[c_ere]	0.3439
UP: guanylate kinase (GMP:ATP)	ADP[c_ere] + GDP[c_ere] <=> ATP[c_ere] + GMP[c_ere]	0.29957
UP: IMP dehydrogenase	H2O[c_ere] + IMP[c_ere] + NAD+[c_ere] => NADH[c_ere] + Xanthosine 5'-phosphate[c_ere]	0.29955
UP: GMP synthase	ATP[c_ere] + L-Glutamine[c_ere] + H2O[c_ere] + Xanthosine 5'-phosphate[c_ere] => AMP[c_ere] + L-Glutamate[c_ere] + GMP[c_ere] + Diphosphate[c_ere]	0.27716
Reactions which change in expression but not in flux
Reaction	Probability
homocysteine S-methyltransferase	S-Adenosyl-L-methionine[c_ere] + L-Homocysteine[c_ere] => S-Adenosyl-L-homocysteine[c_ere] + L-Methionine[c_ere]	1
methyl-galactoside transport system permease protein	Methyl beta-D-galactoside[e] => Methyl beta-D-galactoside[c_ere]	0.99995
Lactose transport via PEP:Pyr PTS	Lactose[e] + Phosphoenolpyruvate[c_ere] => Lactose-6-phosphate[c_ere] + Pyruvate[c_ere]	0.99988
CellobioseTransport	Cellobiose[c_ere] => Cellobiose[e]	0.99988
raffinose hydrolyzing enzyme	H2O[c_ere] + Raffinose[c_ere] => D-Fructose[c_ere] + Melibiose[c_ere]	0.99963
beta-fructofuranosidase	D-Fructose[c_ere] + D-Glucose 6-phosphate[c_ere] <=> H2O[c_ere] + Sucrose 6-phosphate[c_ere]	0.99963
phosphoenolpyruvate carboxykinase	ATP[c_ere] + Oxaloacetate[c_ere] <=> ADP[c_ere] + CO2[c_ere] + Phosphoenolpyruvate[c_ere]	0.99954
phosphomethylpyrimidine kinase	4-Amino-2-methyl-5-phosphomethylpyrimidine[c_ere] + ATP[c_ere] => 2-Methyl-4-amino-5-hydroxymethylpyrimidine diphosphate[c_ere] + ADP[c_ere]	0.99909
deoxyguanylate kinase (dGMP:ATP)	ADP[c_ere] + dGDP[c_ere] <=> ATP[c_ere] + dGMP[c_ere]	0.99909
uracil transport in via proton symport	Uracil[e] => Uracil[c_ere]	0.99773
Lysyl-tRNA synthetase	ATP[c_ere] + L-Lysine[c_ere] + tRNA(Lys)[c_ere] => AMP[c_ere] + L-Lysine-tRNA (Lys)[c_ere] + Diphosphate[c_ere]	0.99722
N-acetylmuramoyl-L-alanine amidase	N-Acetyl-D-muramoyl-L-alanine[c_ere] + H2O[c_ere] => N-Acetyl-D-muramoate[c_ere] + L-Alanine[c_ere]	0.99668
hexokinase (D-fructose:ATP)	ATP[c_ere] + D-Fructose[c_ere] => ADP[c_ere] + D-Fructose 6-phosphate[c_ere]	0.99667
cytidylate kinase (dCMP)	ADP[c_ere] + dCDP[c_ere] <=> ATP[c_ere] + dCMP[c_ere]	0.99662
Aspartyl-tRNA synthetase	L-Aspartate[c_ere] + ATP[c_ere] + tRNA(Asp)[c_ere] => AMP[c_ere] + L-Aspartyl-tRNA(Asp)[c_ere] + Diphosphate[c_ere]	0.99619
ATP:D-galactose 1-phosphotransferase	ATP[c_ere] + D-Galactose[c_ere] <=> ADP[c_ere] + alpha-D-Galactose 1-phosphate[c_ere]	0.99523
Glycyl-tRNA synthetase	ATP[c_ere] + Glycine[c_ere] + tRNA(Gly)[c_ere] => AMP[c_ere] + Glycyl-tRNA(Gly)[c_ere] + Diphosphate[c_ere]	0.99404
pantothenate kinase	ATP[c_ere] + Pantetheine[c_ere] => ADP[c_ere] + Pantetheine 4'-phosphate[c_ere]	0.99396
hypoxanthine phosphoribosyltransferase (Hypoxanthine)	Hypoxanthine[c_ere] + 5-Phospho-alpha-D-ribose 1-diphosphate[c_ere] => IMP[c_ere] + Diphosphate[c_ere]	0.99164
dihydrofolate reductase	7,8-Dihydrofolate[c_ere] + NADPH[c_ere] <=> NADP+[c_ere] + 5,6,7,8-Tetrahydrofolate[c_ere]	0.99144
N6-(L-1,3-Dicarboxypropyl)-L-lysine:NAD+ oxidoreductase	H2O[c_ere] + NAD+[c_ere] + N6-(L-1,3-Dicarboxypropyl)-L-lysine[c_ere] => 2-Oxoglutarate[c_ere] + L-Lysine[c_ere] + NADH[c_ere]	0.98974
nicotinate-nucleotide adenylyltransferase	ATP[c_ere] + Nicotinate D-ribonucleotide[c_ere] <=> Deamino-NAD+[c_ere] + Diphosphate[c_ere]	0.98804
carbamoyl-phosphate synthase (glutamine-hydrolysing)	2 ATP[c_ere] + CO2[c_ere] + L-Glutamine[c_ere] + 2 H2O[c_ere] => 2 ADP[c_ere] + Carbamoyl phosphate[c_ere] + L-Glutamate[c_ere] + Phosphate[c_ere]	0.98706
maltose transport via ABC system	ATP[c_ere] + H2O[c_ere] + Maltose[e] => ADP[c_ere] + Maltose[c_ere] + Phosphate[c_ere]	0.98639
sn-Glycerol 3-phosphate transport via ABC system	ATP[c_ere] + Glycerol 3-phosphate[e] + H2O[c_ere] => ADP[c_ere] + Glycerol 3-phosphate[c_ere] + Phosphate[c_ere]	0.98576
D-Glucose 1-epimerase	D-Glucose[c_ere] <=> beta-D-Glucose[c_ere]	0.98386
beta-ketoacyl-ACP synthase	Acetyl-ACP[c_ere] + Malonyl-[acyl-carrier protein][c_ere] => acyl carrier protein[c_ere] + Acetoacetyl-ACP[c_ere] + CO2[c_ere]	0.98029
beta-ketoacyl-ACP synthase (2)	Acetyl-CoA[c_ere] + Malonyl-[acyl-carrier protein][c_ere] => Acetoacetyl-ACP[c_ere] + CO2[c_ere] + Coenzyme A[c_ere]	0.98029
Methionyl-tRNA synthetase	ATP[c_ere] + L-Methionine[c_ere] + tRNA(Met)[c_ere] => AMP[c_ere] + L-Methionyl-tRNA (Met)[c_ere] + Diphosphate[c_ere]	0.97868
fructose-1-phosphate kinase	ATP[c_ere] + D-Fructose 1-phosphate[c_ere] => ADP[c_ere] + D-Fructose 1,6-bisphosphate[c_ere]	0.97806
Reactions which change in flux but not in expression
Reaction	Probability
Hydrogen Trasnport	H2[c_ere] => H2[e]	1
production of Hydrogen	H2[e] =>	1
fructose-bisphosphate aldolase	D-Fructose 1,6-bisphosphate[c_ere] <=> Dihydroxyacetone phosphate[c_ere] + Glyceraldehyde 3-phosphate[c_ere]	0.99998
acetate kinase	Acetyl phosphate[c_ere] + ADP[c_ere] => Acetate[c_ere] + ATP[c_ere]	0.99998
phosphotransacetylase	Acetyl phosphate[c_ere] + Coenzyme A[c_ere] <=> Acetyl-CoA[c_ere] + Phosphate[c_ere]	0.99998
glyceraldehyde-3-phosphate dehydrogenase	Glyceraldehyde 3-phosphate[c_ere] + NAD+[c_ere] + Phosphate[c_ere] <=> 3-Phospho-D-glyceroyl phosphate[c_ere] + NADH[c_ere]	0.99998
phosphoglycerate kinase	3-Phospho-D-glyceroyl phosphate[c_ere] + ADP[c_ere] <=> 3-Phospho-D-glycerate[c_ere] + ATP[c_ere]	0.99998
D-glucose transport via PEP:Pyr PTS	D-Glucose[e] => D-Glucose[c_ere]	0.99998
Glucose Uptake	=> D-Glucose[e]	0.99998
glucose-6-phosphate isomerase	D-Glucose 6-phosphate[c_ere] => D-Fructose 6-phosphate[c_ere]	0.99998
triose-phosphate isomerase	Dihydroxyacetone phosphate[c_ere] <=> Glyceraldehyde 3-phosphate[c_ere]	0.99992
Acetate Transport	Acetate[c_ere] <=> Acetate[e]	0.99916
uptake acetate	=> Acetate[e]	0.99916
CO2 Transport	CO2[c_ere] <=> CO2[e]	0.9885
production of CO2	CO2[e] =>	0.9885
phosphofructokinase	ATP[c_ere] + D-Fructose 6-phosphate[c_ere] => ADP[c_ere] + D-Fructose 1,6-bisphosphate[c_ere]	0.9858
phosphoglycerate mutase	D-Glycerate 2-phosphate[c_ere] <=> 3-Phospho-D-glycerate[c_ere]	0.97108
Ferredoxin:NAD oxidoreductase	Reduced ferredoxin[c_ere] + NAD+[c_ere] + 2 Proton[c_ere] => Oxidized ferredoxin[c_ere] + NADH[c_ere] + 2 Proton[e]	0.96943
pyrroline-5-carboxylate reductase	1-Pyrroline-5-carboxylate[c_ere] + NADPH[c_ere] => NADP+[c_ere] + L-Proline[c_ere]	0.94605
Reaction non-enzymatic	L-Glutamate 5-semialdehyde[c_ere] <=> 1-Pyrroline-5-carboxylate[c_ere] + H2O[c_ere]	0.94605
phosphoglucomutase	D-Glucose 1-phosphate[c_ere] <=> D-Glucose 6-phosphate[c_ere]	0.93875
fructose-bisphosphatase	D-Fructose 1,6-bisphosphate[c_ere] + H2O[c_ere] => D-Fructose 6-phosphate[c_ere] + Phosphate[c_ere]	0.91539
ribonucleoside-triphosphate reductase (CTP)	CTP[c_ere] + Reduced thioredoxin[c_ere] => dCTP[c_ere] + H2O[c_ere] + Oxidized thioredoxin[c_ere]	0.90071
thioredoxin reductase (NADPH)	NADPH[c_ere] + Oxidized thioredoxin[c_ere] => NADP+[c_ere] + Reduced thioredoxin[c_ere]	0.90071
dihydroxy-acid dehydratase (2,3-dihydroxy-3-methylbutanoate)	(R)-2,3-Dihydroxy-3-methylbutanoate[c_ere] => 3-Methyl-2-oxobutanoate[c_ere] + H2O[c_ere]	0.89
acetolactate synthase	2 Pyruvate[c_ere] => (S)-2-Acetolactate[c_ere] + CO2[c_ere]	0.89
Biomass(RNA)	1.756 ATP[c_ere] + 0.496 CTP[c_ere] + 0.496 GTP[c_ere] + 0.496 UTP[c_ere] => 1.25 ADP[c_ere] + 1.25 Phosphate[c_ere] + RNA[c_ere]	0.88495
Biomass(Cell wall)	0.363 Crosslinked peptideglycan[c_ere] => Cellwall[c_ere]	0.88495
Biomass(DNA)	4.39 ATP[c_ere] + 0.676 dATP[c_ere] + 0.33 dCTP[c_ere] + 0.33 dGTP[c_ere] + 0.676 dTTP[c_ere] => 4.39 ADP[c_ere] + 4.39 Phosphate[c_ere] + DNA[c_ere]	0.87873
prephenate dehydrogenase	NAD+[c_ere] + Prephenate[c_ere] => 3-(4-Hydroxyphenyl)pyruvate[c_ere] + CO2[c_ere] + NADH[c_ere]	0.87626
