# Supplementary material for: Understanding the interactions between bacteria in the human gut through metabolic modeling
Source: Sci Rep. 2013 Aug 28;3:2532. doi: 10.1038/srep02532 (PMC3755282; doi:10.1038/srep02532)
Supplement: Supplementary Information — Supplementary Dataset 7 [file srep02532-s8.xlsx]

## Sheet: Bth-Ere
By using these transcriptome data, the random sampling algorithm and GEMs for ere and B. thetaiotaomicron, the transcriptional regulation for when the B. thetaiotaomicron was adapted to ere were identified
Reactions which change both in flux and expression in the same direction
Reaction	Probability
UP: fumarate reductase	Fumarate[c_bth] + Nicotinamide adenine dinucleotide - reduced[c_bth] <=> Nicotinamide adenine dinucleotide[c_bth] + Succinate[c_bth]	0.91378
UP: Methylmalonyl-CoA mutase	Succinyl-CoA[c_bth] => (R)-Methylmalonyl-CoA[c_bth]	0.76416
UP: phosphoglycerate kinase	3-Phospho-D-glyceroyl phosphate[c_bth] + ADP[c_bth] <=> 3-Phospho-D-glycerate[c_bth] + ATP[c_bth]	0.68531
UP: malate dehydrogenase	Nicotinamide adenine dinucleotide - reduced[c_bth] + Oxaloacetate[c_bth] <=> L-Malate[c_bth] + Nicotinamide adenine dinucleotide[c_bth]	0.44714
UP: fructose-bisphosphate aldolase	D-Fructose 1,6-bisphosphate[c_bth] <=> Dihydroxyacetone phosphate[c_bth] + Glyceraldehyde 3-phosphate[c_bth]	0.44039
UP: phosphoserine phosphatase (L-serine)	H2O[c_bth] + O-Phospho-L-serine[c_bth] => Phosphate[c_bth] + L-Serine[c_bth]	0.3616
UP: methylmalonyl-CoA epimerase	(R)-Methylmalonyl-CoA[c_bth] <=> (S)-Methylmalonyl-CoA[c_bth]	0.35491
UP: phosphoenolpyruvate carboxykinase	ATP[c_bth] + Oxaloacetate[c_bth] <=> ADP[c_bth] + CO2[c_bth] + Phosphoenolpyruvate[c_bth]	0.32645
DW: Na+/Proline-L symporter (periplasm)	Sodium[p] + L-Proline[p] => Sodium[c_bth] + L-Proline[c_bth]	0.28212
UP: xylose isomerase	D-Fructose[c_bth] <=> D-Glucose[c_bth]	0.15938
UP: nucleoside-diphosphate kinase (ATP:UDP)	ADP[c_bth] + UTP[c_bth] <=> ATP[c_bth] + UDP[c_bth]	0.15079
UP: phosphoserine transaminase	3-Phosphohydroxypyruvate[c_bth] + L-Glutamate[c_bth] => 2-Oxoglutarate[c_bth] + O-Phospho-L-serine[c_bth]	0.14918
DW: ribulose 5-phosphate 3-epimerase	D-Ribulose 5-phosphate[c_bth] <=> D-Xylulose 5-phosphate[c_bth]	0.11419
UP: L-serine deaminase	L-Serine[c_bth] => Ammonium[c_bth] + Pyruvate[c_bth]	0.1073
UP: 1-pyrroline-5-carboxylate dehydrogenase	1-Pyrroline-5-carboxylate[c_bth] + 2 H2O[c_bth] + Nicotinamide adenine dinucleotide[c_bth] => L-Glutamate[c_bth] + Nicotinamide adenine dinucleotide - reduced[c_bth]	0.10422
UP: (R)-2-Methylmalate hydro-lyase	(R)-2-Methylmalate[c_bth] => H2O[c_bth] + 2-Methylmaleate[c_bth]	0.10104
UP: LEUCD	H2O[c_bth] + 2-Methylmaleate[c_bth] => D-erythro-3-Methylmalate[c_bth]	0.10104
UP: nucleoside-diphosphate kinase (ATP:dTDP)	ADP[c_bth] + dTTP[c_bth] <=> ATP[c_bth] + dTDP[c_bth]	0.1009
UP: nucleoside-diphosphate kinase (ATP:dUDP)	ADP[c_bth] + dUTP[c_bth] <=> ATP[c_bth] + dUDP[c_bth]	0.10076
UP: 2-Oxogluterate dehydrogenase	2-Oxoglutarate[c_bth] + Coenzyme A[c_bth] + Nicotinamide adenine dinucleotide[c_bth] => CO2[c_bth] + Nicotinamide adenine dinucleotide - reduced[c_bth] + Succinyl-CoA[c_bth]	0.09826
UP: nucleoside-diphosphate kinase (ATP:dCDP)	ADP[c_bth] + dCTP[c_bth] <=> ATP[c_bth] + dCDP[c_bth]	0.093512
UP: nucleoside-diphosphate kinase (ATP:dADP)	ADP[c_bth] + dATP[c_bth] <=> ATP[c_bth] + dADP[c_bth]	0.087161
UP: tryptophan synthase (indole)	Indole[c_bth] + L-Serine[c_bth] => H2O[c_bth] + L-Tryptophan[c_bth]	0.085702
UP: Cysteine Desulfhydrase	L-Cysteine[c_bth] + H2O[c_bth] => Hydrogen sulfide[c_bth] + Ammonium[c_bth] + Pyruvate[c_bth]	0.081653
DW: transaldolase	D-Erythrose 4-phosphate[c_bth] + D-Fructose 6-phosphate[c_bth] <=> Glyceraldehyde 3-phosphate[c_bth] + Sedoheptulose 7-phosphate[c_bth]	0.079447
UP: oxaloacetate carboxy-lyase (pyruvate-forming)	Oxaloacetate[c_bth] => CO2[c_bth] + Pyruvate[c_bth]	0.077723
UP: Glycine Cleavage System	Glycine[c_bth] + Nicotinamide adenine dinucleotide[c_bth] + 5,6,7,8-Tetrahydrofolate[c_bth] => CO2[c_bth] + 5,10-Methylenetetrahydrofolate[c_bth] + Nicotinamide adenine dinucleotide - reduced[c_bth] + Ammonium[c_bth]	0.07673
UP: formyltetrahydrofolate deformylase	10-Formyltetrahydrofolate[c_bth] + H2O[c_bth] => Formate[c_bth] + 5,6,7,8-Tetrahydrofolate[c_bth]	0.073578
UP: 5'-nucleotidase (UMP)	H2O[c_bth] + UMP[c_bth] => Phosphate[c_bth] + Uridine[c_bth]	0.070375
UP: nucleoside-diphosphate kinase (ATP:dGDP)	ADP[c_bth] + dGTP[c_bth] <=> ATP[c_bth] + dGDP[c_bth]	0.068817
Reactions which change in expression but not in flux
Reaction	Probability
	H2O[c_bth] + Melibiose[c_bth] <=> D-Galactose[c_bth] + D-Glucose[c_bth]	0.99586
Galactan galactohydrolase	H2O[e] + Galactan[e] => D-Galactose[c_bth]	0.99347
Epimelibiose galactohydrolase	H2O[c_bth] + Epimelibiose[c_bth] <=> D-Galactose[c_bth] + D-Mannose[c_bth]	0.99277
Digalactosylceramide galactohydrolase	H2O[c_bth] + Digalactosylceramide[c_bth] => D-Galactose[c_bth] + Galactosylceramide[c_bth]	0.99244
phosphoenolpyruvate 2,3-phosphonomutase	Phosphoenolpyruvate[c_bth] <=> 3-Phosphonopyruvate[c_bth]	0.99125
3-phosphonopyruvate carboxy-lyase	3-Phosphonopyruvate[c_bth] => CO2[c_bth] + Phosphonoacetaldehyde[c_bth]	0.99111
Raffinose galactohydrolase	H2O[c_bth] + Raffinose[c_bth] => D-Galactose[c_bth] + Sucrose[c_bth]	0.99041
D-Galactosyl-1,4-beta-D-glucosylceramide galactohydrolase	H2O[c_bth] + D-Galactosyl-1,4-beta-D-glucosylceramide[c_bth] => D-Galactose[c_bth] + Glucosylceramide[c_bth]	0.98933
	H2O[c_bth] + Stachyose[c_bth] => D-Galactose[c_bth] + Raffinose[c_bth]	0.98836
Digalactosyl-diacylglycerol galactohydrolase	H2O[c_bth] + Digalactosyl-diacylglycerol[c_bth] => D-Galactose[c_bth] + 1,2-Diacyl-3-beta-D-galactosyl-sn-glycerol[c_bth]	0.98789
Maltodextrin glucosidase (maltohexaose)	H2O[c_bth] + Maltohexaose[c_bth] => D-Glucose[c_bth] + Maltopentaose[c_bth]	0.98719
Maltodextrin glucosidase (maltoheptaose)	H2O[c_bth] + Maltoheptaose[c_bth] => D-Glucose[c_bth] + Maltohexaose[c_bth]	0.98632
alpha-L-Arabinan arabinofuranohydrolase	H2O[c_bth] + Arabinan[e] => D-Arabinose[c_bth]	0.9862
NADH dehydrogenase (ubiquinone-8 )	Nicotinamide adenine dinucleotide - reduced[c_bth] + Ubiquinone-8[c_bth] => Nicotinamide adenine dinucleotide[c_bth] + Ubiquinol-8[c_bth]	0.98606
trehalose-6-phosphate hydrolase	H2O[c_bth] + alpha,alpha'-Trehalose 6-phosphate[c_bth] => D-Glucose 6-phosphate[c_bth] + D-Glucose[c_bth]	0.98587
Maltodextrin glucosidase (maltotriose)	H2O[c_bth] + Maltotriose[c_bth] => D-Glucose[c_bth] + Maltose[c_bth]	0.98485
NADH dehydrogenase (ubiquinone-8 3 protons) (periplasm)	Nicotinamide adenine dinucleotide - reduced[c_bth] + Ubiquinone-8[c_bth] => Nicotinamide adenine dinucleotide[c_bth] + Ubiquinol-8[c_bth]	0.98388
Maltodextrin glucosidase (maltotetraose)	H2O[c_bth] + Maltotetraose[c_bth] => D-Glucose[c_bth] + Maltotriose[c_bth]	0.9818
Maltodextrin glucosidase (maltopentaose)	H2O[c_bth] + Maltopentaose[c_bth] => D-Glucose[c_bth] + Maltotetraose[c_bth]	0.9813
murein D,D-endopeptidase (murein5px4p) (periplasm)	H2O[p] + two disacharide linked murein units, pentapeptide crosslinked tetrapeptide (A2pm-D-ala) (middle of chain)[p] => two linked disacharide pentapeptide and tetrapeptide murein units (uncrosslinked, middle of chain)[p]	0.97791
murein D,D-endopeptidase (murein3px4p) (periplasm)	H2O[p] + two disacharide linked murein units, tripeptide crosslinked tetrapeptide (A2pm-D-ala) (middle of chain)[p] => two linked disacharide tetrapeptide and tripeptide murein units (uncrosslinked, middle of chain)[p]	0.97629
murein D,D-endopeptidase (murein4px4p) (periplasm)	H2O[p] + two disacharide linked murein units, tetrapeptide corsslinked tetrapeptide (A2pm-D-ala) (middle of chain)[p] => two linked disacharide tetrapeptide murein units (uncrosslinked, middle of chain)[p]	0.97474
murein D,D-endopeptidase (murein4px4px4p) (periplasm)	H2O[p] + three disacharide linked murein units (tetrapeptide crosslinked tetrapeptide (A2pm-D-ala) tetrapeptide corsslinked tetrapeptide (A2pm-D-ala)) (middle of chain)[p] => three disacharide linked murein units (tetrapeptide crosslinked tetrapeptide (A2pm-D-ala), one uncrosslinked tetrapaptide) (middle of chain)[p]	0.97449
4-amino-2-methyl-5-phosphomethylpyrimidine synthetase	5-amino-1-(5-phospho-D-ribosyl)imidazole[c_bth] + H2O[c_bth] + Nicotinamide adenine dinucleotide[c_bth] => 4-Amino-2-methyl-5-phosphomethylpyrimidine[c_bth] + 2 Formate[c_bth] + Nicotinamide adenine dinucleotide - reduced[c_bth]	0.97401
phosphate transport via ABC system (uptake, periplasm)	ATP[c_bth] + H2O[c_bth] + Phosphate[p] => ADP[c_bth] + 2 Phosphate[c_bth]	0.96831
Asparaginyl-tRNA synthetase	L-Asparagine[c_bth] + ATP[c_bth] => AMP[c_bth] + L-Asparaginyl-tRNA(Asn)[c_bth] + Diphosphate[c_bth]	0.96626
aspartate carbamoyltransferase	L-Aspartate[c_bth] + Carbamoyl phosphate[c_bth] => N-Carbamoyl-L-aspartate[c_bth] + Phosphate[c_bth]	0.96563
D-4-Hydroxy-2-oxoglutarate glyoxylate-lyase	D-4-Hydroxy-2-oxoglutarate[c_bth] => Glyoxylate[c_bth] + Pyruvate[c_bth]	0.96282
aspartate 1-decarboxylase	L-Aspartate[c_bth] => beta-Alanine[c_bth] + CO2[c_bth]	0.96213
	ATP[c_bth] + D-Ribulose[c_bth] => ADP[c_bth] + D-Ribulose 1-phosphate[c_bth]	0.96212
Reactions which change in flux but not in expression
Reaction	Probability
Propanoate transport	Propanoate[c_bth] => Propanoate[e]	0.95404
EXPropanoate	Propanoate[e] =>	0.95404
Succintate transport via proton symport (3 H) (periplasm)	Succinate[p] <=> Succinate[c_bth]	0.95404
Succinate exchange	Succinate[p] <=> Succinate[e]	0.95404
Succinate exchange	Succinate[e] =>	0.95404
fumarase	Fumarate[c_bth] + H2O[c_bth] <=> L-Malate[c_bth]	0.9047
D-Glucose exchange	=> D-Glucose[e]	0.82438
glyceraldehyde-3-phosphate dehydrogenase	Glyceraldehyde 3-phosphate[c_bth] + Nicotinamide adenine dinucleotide[c_bth] + Phosphate[c_bth] <=> 3-Phospho-D-glyceroyl phosphate[c_bth] + Nicotinamide adenine dinucleotide - reduced[c_bth]	0.82273
triose-phosphate isomerase	Dihydroxyacetone phosphate[c_bth] <=> Glyceraldehyde 3-phosphate[c_bth]	0.76646
Glucosetrans	D-Glucose[e] => D-Glucose[c_bth]	0.73541
ATP:D-fructose 6-phosphotransferase	ATP[c_bth] + D-Fructose[c_bth] <=> ADP[c_bth] + D-Fructose 6-phosphate[c_bth]	0.73541
	(S)-Methylmalonyl-CoA[c_bth] <=> CO2[c_bth] + Propanoyl-CoA[c_bth]	0.71915
enolase	D-Glycerate 2-phosphate[c_bth] <=> H2O[c_bth] + Phosphoenolpyruvate[c_bth]	0.68487
phosphoglycerate mutase	D-Glycerate 2-phosphate[c_bth] <=> 3-Phospho-D-glycerate[c_bth]	0.68487
xylose isomerase	D-Fructose[c_bth] <=> D-Glucose[c_bth]	0.57602
pyruvate dehydrogenase	Coenzyme A[c_bth] + Nicotinamide adenine dinucleotide[c_bth] + Pyruvate[c_bth] => Acetyl-CoA[c_bth] + CO2[c_bth] + Nicotinamide adenine dinucleotide - reduced[c_bth]	0.57057
H2O transport via diffusion (periplasm)	H2O[c_bth] <=> H2O[p]	0.46371
H2Odiffusion	H2O[p] <=> H2O[e]	0.46371
H2O exchange	=> H2O[e]	0.46371
methylmalonyl-CoA epimerase	(R)-Methylmalonyl-CoA[c_bth] <=> (S)-Methylmalonyl-CoA[c_bth]	0.46203
malate dehydrogenase	Nicotinamide adenine dinucleotide - reduced[c_bth] + Oxaloacetate[c_bth] <=> L-Malate[c_bth] + Nicotinamide adenine dinucleotide[c_bth]	0.42773
phosphoglycerate dehydrogenase	3-Phospho-D-glycerate[c_bth] + Nicotinamide adenine dinucleotide[c_bth] => 3-Phosphohydroxypyruvate[c_bth] + Nicotinamide adenine dinucleotide - reduced[c_bth]	0.38394
pyruvate formate lyase	Coenzyme A[c_bth] + Pyruvate[c_bth] => Acetyl-CoA[c_bth] + Formate[c_bth]	0.28868
phosphoenolpyruvate carboxykinase	ATP[c_bth] + Oxaloacetate[c_bth] <=> ADP[c_bth] + CO2[c_bth] + Phosphoenolpyruvate[c_bth]	0.23541
phosphoserine transaminase	3-Phosphohydroxypyruvate[c_bth] + L-Glutamate[c_bth] => 2-Oxoglutarate[c_bth] + O-Phospho-L-serine[c_bth]	0.23476
Dihydroxyacetone phosphotransferase	Dihydroxyacetone[c_bth] + Phosphoenolpyruvate[c_bth] => Dihydroxyacetone phosphate[c_bth] + Pyruvate[c_bth]	0.16925
fructose 6-phosphate aldolase	D-Fructose 6-phosphate[c_bth] <=> Dihydroxyacetone[c_bth] + Glyceraldehyde 3-phosphate[c_bth]	0.16925
methenyltetrahydrofolate cyclohydrolase	10-Formyltetrahydrofolate[c_bth] <=> H2O[c_bth] + 5,10-Methenyltetrahydrofolate[c_bth]	0.14459
methylenetetrahydrofolate dehydrogenase (NADP)	5,10-Methenyltetrahydrofolate[c_bth] + Nicotinamide adenine dinucleotide phosphate - reduced[c_bth] <=> 5,10-Methylenetetrahydrofolate[c_bth] + Nicotinamide adenine dinucleotide phosphate[c_bth]	0.14459
Tryptophanase (L-tryptophan)	Indole[c_bth] + Ammonium[c_bth] + Pyruvate[c_bth] <=> H2O[c_bth] + L-Tryptophan[c_bth]	0.14122
